# Supplementary material for: Bioindicator “fingerprints” of methane-emitting thermokarst features in Alaskan soils
Source: Front Microbiol. 2025 Feb 21;15:1462941. doi: 10.3389/fmicb.2024.1462941 (PMC11885255; doi:10.3389/fmicb.2024.1462941)
Supplement: Supplementary file 1 [file Data_Sheet_1.xlsx]

## Sheet: Sheet 1
20240229_Permafrost_Tile_Peak Table
																			ID	1187005	1187334	1187380	B29541	1187260	B29046	B29084	B49250	1187266	B29029	B49275	1187311	1187420	1187616	C03465	1187530	B29586	B29609	H0251005	1187595	B29607	C03427	C03461
																			Category	1_Day8_TW	1_Day8_TW	1_Day8_TW	1_Day8_TW	2_Day8_TF	2_Day8_TF	2_Day8_TF	2_Day8_TF	1_Day3_TF	1_Day3_TF	1_Day3_TF	1_Day3_TW	1_Day3_TW	1_Day3_TW	1_Day3_TW	2_Day8_TW	2_Day8_TW	2_Day8_TW	2_Day8_TW	1_Day8_TF	1_Day8_TF	1_Day8_TF	1_Day8_TF
Feature ID	Name	Formula	Similarity	Reverse similarity	Probability	CAS	Quant mass	RI lib	F-ratio	Min RT1 (sec)	Min RT2 (sec)	Mean RT1 (sec)	Mean RT2 (sec)	Median RT1 (sec)	Median RT2 (sec)	Max RT1 (sec)	Max RT2 (sec)	%RSD RT1	%RSD RT2	1_Day8_TW	1187334	1187380	B29541	1187260	B29046	B29084	B49250	1187266	B29029	B49275	1187311	1187420	1187616	C03465	1187530	B29586	B29609	H0251005	1187595	B29607	C03427	C03461
329196	Cyclopropaneoctanoic acid, 2-[[2-[(2-ethylcyclopropyl)methyl]cyclopropyl]methyl]-, methyl ester	C22H38O2	759	791	685	10152-71-3	41	2350	2.68945	1232.1	4.70038	1232.1	4.70038	1232.1	4.70038	1232.1	4.70038	9.34e-14	7.65e-14	1.84311e+06	2.1886e+06	953605	1.42404e+06	279064	857620	422355	295292	127345	190548		652477	841353	601020	469256	1.41554e+06	2.21418e+06	1.61105e+06	2.36563e+06	277109	179023	458993	673785
329180	Longipinane, (E)-	C15H26	816	833	1760		81		5.67563	1232.1	4.69538	1232.1	4.69538	1232.1	4.69538	1232.1	4.69538	9.34e-14	7.66e-14	1.63505e+06	1.73493e+06	722994	1.20074e+06	9628.15	329045	22981.8	30090.3	16798	16827.3	140373	319760	352306	295326	112904	979698	1.19839e+06	1.01682e+06	435854	21455.5	12415.3	75276.8	41881.9
271449	Caryophyllene	C15H24	833	881	1522	87-44-5	93	1419	6.95331	938.075	0.0100008	938.075	0.0100008	938.075	0.0100008	938.075	0.0100008	3.68e-14	8.78e-14	486204	1.41629e+06	1.74309e+06	751584	692.013	1.57505e+06	6988.25				25845.2	904809	1.09821e+06	604207	378663	792122	1.25874e+06	1.38895e+06	735272		8481.43	39178.8
329168	Longipinane, (E)-	C15H26	822	838	1814		109		12.4722	1232.1	4.69038	1232.1	4.69038	1232.1	4.69038	1232.1	4.69038	9.34e-14	7.67e-14	1.05373e+06	1.15661e+06	395610	704311	28287.8	194039	21447.5	8330.48	3247.75	8938.1	33547.3	153240	132346	146565	40599.8	588557	552054	631278	133371	8412.93	22268.8	11374.6	8768.62
286886	Naphthalene, 1,2,3,5,6,7,8,8a-octahydro-1,8a-dimethyl-7-(1-methylethenyl)-, [1R-(1α,7β,8aα)]-	C15H24	860	886	1062	7/3/4630	162	1492	5.88339	721.058	1.74514	721.058	1.74514	721.058	1.74514	721.058	1.74514	1.12e-13	6.44e-14	124290	488655	1.10006e+06	280452	83397.3	1.03043e+06	166865	131616	70048.7	37884.3	56993.3	140744	397749	118316	362731	317392	843892	597804	909989	36755.8	87316	140888	85013.8
292723	1H-3a,7-Methanoazulene, 2,3,6,7,8,8a-hexahydro-1,4,9,9-tetramethyl-, (1α,3aα,7α,8aβ)-	C15H24	847	857	1042	560-32-7	132	1457	8.31107	721.058	1.88515	721.058	1.88515	721.058	1.88515	721.058	1.88515	1.12e-13	2.38e-14	213302	735437	1.58323e+06	465732	57943.8	522805	151496	102681	39533.4	33681.9	35366.2	285664	665734	222563	497154	607542	1.43741e+06	905358	1.24138e+06	21403.1	69799.9	83281.9	17897.2
204867	α-Bisabolol	C15H26O	807	831	3971	515-69-5	109	1684	15.0624	728.058	1.80014	728.058	1.80014	728.058	1.80014	728.058	1.80014	9.48e-14	8.74e-14	1.50125e+07	4.15822e+07	6.06012e+07	2.60854e+07	1.84394e+06	2.92291e+06	4.05763e+06	2.87581e+06	1.01135e+06	686959	556218	1.21789e+07	1.74676e+07	9.20326e+06	1.20328e+07	2.1748e+07	3.86322e+07	3.6085e+07	2.23887e+07	1.37183e+06	2.58217e+06	3.16972e+06	1.45623e+06
133575	Caryophyllene	C15H24	787	830	778	87-44-5	147	1419	5.9784	749.06	0.640051	749.06	0.640051	749.06	0.640051	749.06	0.640051	3.07e-14	8.78e-14	12787.3	82179.8	245871	88866.7		38919.9	26057.8	19753.1				21625	102638	24810.1	94130.8	97892.5	293749	106053	288710	61445.4	22749.3	30013.6
224166	Tridecane, 1-bromo-	C13H27Br	870	886	2952	765-09-3	43	1651	7.52477	749.06	1.2451	749.06	1.2451	749.06	1.2451	749.06	1.2451	3.07e-14	9.02e-14	214621	444766	633246	255566	794135	857338	3.73394e+06	1.71524e+06	385616	951395		82972.2	185060	79192.5	184098	242513	360515	349213	470780	650652	2.24345e+06	5.35246e+06	2.55728e+06
270586	Feature 270586						39		3.59116	749.06	2.33019	749.06	2.33019	749.06	2.33019	749.06	2.33019	3.07e-14	5.79e-14	1.81357e+06	949483	1.13614e+06	923222	1.48115e+06	2.69978e+06	1.2483e+06	1.57183e+06	1.07471e+06	1.39661e+06	3.02798e+06	729880	992116	806239	906159	816214	2.24703e+06	834556	1.75823e+06	1.73147e+06	990491	938462	1.04414e+06
67820	7-epi-cis-sesquisabinene hydrate	C15H26O	813	827	833		81		7.51886	1008.08	4.21534	1008.08	4.21534	1008.08	4.21534	1008.08	4.21534	1.14e-14	1.07e-13	1.38316e+07	2.77033e+07	4.90019e+07	1.72307e+07	3.67547e+06	3.97961e+07	3.80616e+06	2.88119e+06	341047	568655	531649	6.58533e+06	9.17698e+06	8.51845e+06	8.34001e+06	2.43151e+07	3.76171e+07	3.48766e+07	3.60062e+07	2.18454e+06	1.62087e+06	2.81053e+06	1.81292e+06
206134	2,6,10-Dodecatrienal, 3,7,11-trimethyl-	C15H24O	859	899	3773	19317-11-4	69		17.037	1015.08	4.66537	1015.08	4.66537	1015.08	4.66537	1015.08	4.66537	2.27e-14	5.78e-14	1.21749e+07	2.66046e+07	3.68453e+07	1.71754e+07	4.48399e+06	1.66105e+07	5.66942e+06	5.36468e+06	1.23438e+06	1.83551e+06	2.68872e+06	6.19625e+06	4.35545e+06	5.21635e+06	3.84053e+06	1.86184e+07	2.12042e+07	2.44545e+07	1.55476e+07	3.12466e+06	3.77745e+06	4.81189e+06	3.54457e+06
61022	6,10-Dodecadien-1-ol, 3,7,11-trimethyl-	C15H28O	868	887	5337	51411-24-6	69	1696	28.9978	1022.08	4.17033	1022.08	4.17033	1022.08	4.17033	1022.08	4.17033	6.75e-14	0	5.67588e+07	1.15121e+08	1.49967e+08	8.7931e+07	9.5817e+06	4.15697e+07	1.5426e+07	1.20322e+07	734276	1.23243e+06	1.65917e+06	1.30131e+07	1.24566e+07	1.60774e+07	1.31246e+07	8.01938e+07	1.0632e+08	1.04394e+08	7.49158e+07	9.023e+06	8.13926e+06	1.13859e+07	7.46491e+06
372221	Longipinane, (E)-	C15H26	759	788	882		67		6.85118	1022.08	6.18549	1022.08	6.18549	1022.08	6.18549	1022.08	6.18549	6.75e-14	1.16e-13	78817.9	301209	569060	169952				28993.2			98391.8	34663.7	11809.8	19652.5		181846	394158	264378	198236	6091.24			3514.06
377910	Longipinane, (E)-	C15H26	728	787	791		109		6.16985	1022.08	6.37551	1022.08	6.37551	1022.08	6.37551	1022.08	6.37551	6.75e-14	2.82e-14	70142.7	284164	546661	178227		33027.1		6808.71			109208	2965.62		10715	4896.01	153813	305936	267118	224965	1242.99		4101.5
190438	Caryophyllene	C15H24	828	845	870	87-44-5	119	1419	4.26327	1029.08	4.06533	1029.08	4.06533	1029.08	4.06533	1029.08	4.06533	6.71e-14	2.21e-14	2.70462e+06	4.87287e+06	9.24049e+06	3.93847e+06	365760	1.28601e+07	540504	455470	100089	167024	364645	1.76489e+06	1.88323e+06	2.74827e+06	2.03612e+06	4.54517e+06	9.58694e+06	6.58886e+06	1.15338e+07	223329	252247	435493	206864
354737	Cyclodecasiloxane, eicosamethyl-	C20H60O10Si10	757	770	4993	18772-36-6	73	2035	6.44575	1029.08	5.57545	1029.08	5.57545	1029.08	5.57545	1029.08	5.57545	6.71e-14	0	720167	354151	227895	338324	814259	2.46294e+06	1.46257e+06	1.80063e+06	919750	385604	1.25563e+06	703899	1.07239e+06	545605	804566	623406	769098	194897	573686	733815	1.08148e+06	1.9223e+06	1.05564e+06
255309	Bis(2-ethylhexyl) phthalate	C24H38O4	770	831	7658	117-81-7	73	2529	9.37655	1078.09	0.915073	1078.09	0.915073	1078.09	0.915073	1078.09	0.915073	6.4e-14	3.68e-14	386410	335859	136410	342696		128229	25117.1					344615	152390	285362	283028	333077	254961	323772	529733	66929.9	1492.92		75140
175079	2-(4a,8-Dimethyl-1,2,3,4,4a,5,6,7-octahydro-naphthalen-2-yl)-prop-2-en-1-ol	C15H24O	776	784	1015		123		4.91316	1113.09	3.8003	1113.09	3.8003	1113.09	3.8003	1113.09	3.8003	6.2e-14	1.18e-14	900641	3.51194e+06	3.15192e+06	1.8964e+06	82888.1	6.09581e+06	151566	98848.3	45970.2	37500	118719	877187	2.04707e+06	1.21126e+06	1.37148e+06	1.90827e+06	4.57563e+06	3.76871e+06	2.60926e+06	76198.1	88667.1	167814	73170.4
375242	Feature 375242						168		5.58196	1134.09	0.720058	1134.09	0.720058	1134.09	0.720058	1134.09	0.720058	0	4.68e-14	17913.2	15318.1	12409.4	16509.9	3709.74			7255.43	5746.1	5673.63	11343.8		9693.94	4271.54	10886.3	7786.16	23172.9	3842.22	16317.7	10096.3	9778.17	7889.88	6460.72
139014	Dodeca-1,6-dien-12-ol, 6,10-dimethyl-	C14H26O	800	835	793		81	1318	19.6443	1218.1	3.21526	1218.1	3.21526	1218.1	3.21526	1218.1	3.21526	3.78e-14	4.19e-14	4.40899e+06	5.42318e+06	2.85522e+06	4.05653e+06	161105	2.56423e+06	196926	169647	122303	91723.8	435250	1.44749e+06	1.17737e+06	1.20493e+06	755008	3.38068e+06	3.5891e+06	3.59497e+06	1.01069e+06	97066.9	86360.7	180603	179806
185751	α-Bisabolol	C15H26O	840	879	1529	515-69-5	43	1684	8.56424	1218.1	3.40027	1218.1	3.40027	1218.1	3.40027	1218.1	3.40027	3.78e-14	0	5.56599e+07	6.65924e+07	4.04304e+07	4.28871e+07	2.07835e+06	6.7691e+07	3.05544e+06	2.53178e+06	1.70711e+06	1.38698e+06	534463	2.81268e+07	2.9457e+07	3.18298e+07	1.43633e+07	4.65907e+07	4.19537e+07	5.45992e+07	1.32662e+07	1.67047e+06	1.59032e+06	2.8634e+06	2.2111e+06
101411	Dodeca-1,6-dien-12-ol, 6,10-dimethyl-	C14H26O	802	832	912		81	1318	21.5506	1232.1	3.31527	1232.1	3.31527	1232.1	3.31527	1232.1	3.31527	9.34e-14	1.36e-14	1.23549e+08	1.29508e+08	6.40054e+07	1.0741e+08	1.14577e+06	1.99178e+07	1.37832e+06	1.17751e+06	357435	400300	626589	2.58152e+07	1.76145e+07	2.45474e+07	7.26009e+06	8.09949e+07	6.12202e+07	8.1598e+07	7.55168e+06	871681	395168	1.29351e+06	1.32716e+06
115177	Longipinane, (E)-	C15H26	816	833	843		53		14.2986	1232.1	3.59029	1232.1	3.59029	1232.1	3.59029	1232.1	3.59029	9.34e-14	8.76e-14	3.69436e+06	4.17984e+06	1.82147e+06	2.82446e+06	191394	1.2938e+06	185373	155343	75893.3	86591.2	81955.6	999535	972210	825761	464102	2.26824e+06	2.34668e+06	2.74942e+06	513404	87581.9	86149.1	170144	150798
246847	Longipinane, (E)-	C15H26	821	836	932		55		10.341	1232.1	3.7153	1232.1	3.7153	1232.1	3.7153	1232.1	3.7153	9.34e-14	0	5.59707e+06	5.94356e+06	2.58187e+06	4.11438e+06	658889	1.74604e+06	499934	532193	183045	259769		1.46184e+06	1.30569e+06	1.30371e+06	696052	3.42285e+06	4.7805e+06	4.22309e+06	1.34135e+06	448575	340654	532332	481404
280055	Longipinane, (E)-	C15H26	808	826	774		67		15.2679	1232.1	3.86531	1232.1	3.86531	1232.1	3.86531	1232.1	3.86531	9.34e-14	5.81e-14	3.02334e+06	3.30646e+06	1.25399e+06	2.20309e+06	142246	798734	137670	142905	35565.8	77334.7	6137.01	697716	623661	611611	277984	1.80794e+06	1.8916e+06	2.09291e+06	509915	91351.1	90699.6	156472	114564
286590	Cyclopropanenonanoic acid, 2-[(2-butylcyclopropyl)methyl]-, methyl ester	C21H38O2	746	778	776	10152-69-9	41		3.84259	1232.1	4.09033	1232.1	4.09033	1232.1	4.09033	1232.1	4.09033	9.34e-14	2.2e-14	4.18386e+06	4.82816e+06	2.26019e+06	2.99434e+06	1.05254e+06	2.58463e+06	1.19846e+06	1.10504e+06	440206	765376	1.84251e+06	3.12493e+06	3.08974e+06	2.73669e+06	2.06849e+06	4.42748e+06	6.8679e+06	5.32493e+06	3.52713e+06	993498	653649	1.14464e+06	848256
255736	2,10-Dodecadien-1-ol, 3,7,11-trimethyl-, (Z)-	C15H28O	754	831	927	20576-57-2	41		3.93098	1232.1	4.16533	1232.1	4.16533	1232.1	4.16533	1232.1	4.16533	9.34e-14	0	3.5782e+06	4.08517e+06	1.8732e+06	2.59947e+06	698043	1.81929e+06	832681	749713	240959	425359	1.55611e+06	1.5653e+06	1.80878e+06	1.41812e+06	1.16762e+06	2.9529e+06	5.01786e+06	3.50721e+06	1.8512e+06	823687	485915	760946	604215
126715	17-Octadecynoic acid	C18H32O2	759	780	603	34450-18-5	41	2199	11.8884	1232.1	4.30534	1232.1	4.30534	1232.1	4.30534	1232.1	4.30534	9.34e-14	6.26e-14	2.94244e+06	3.37386e+06	1.48051e+06	2.11469e+06	487592	1.28088e+06	605850	553851	143274	262172	1.13724e+06	1.12834e+06	1.21119e+06	980035	835373	2.30445e+06	3.88835e+06	2.70535e+06	1.7332e+06	578926	314858	574947	466815
114733	13-Heptadecyn-1-ol	C17H32O	750	752	908	56554-77-9	41		11.6405	1232.1	4.37035	1232.1	4.37035	1232.1	4.37035	1232.1	4.37035	9.34e-14	4.11e-14	2.72287e+06	3.1432e+06	1.35976e+06	2.00859e+06	398706	1.17217e+06	488514	451378	137898	253435	454013	1.02275e+06	992362	883744	734463	2.09849e+06	3.16007e+06	2.43142e+06	2.08682e+06	367118	235460	517436	393094
106180	[1,1'-Bicyclopropyl]-2-octanoic acid, 2'-hexyl-, methyl ester	C21H38O2	733	753	815	56687-68-4	41		11.138	1232.1	4.44036	1232.1	4.44036	1232.1	4.44036	1232.1	4.44036	9.34e-14	0	2.64279e+06	3.02038e+06	1.37801e+06	1.9412e+06	459148	1.24656e+06	500114	466313	199978	362820	45947.7	1.02764e+06	1.02018e+06	935140	719665	2.01488e+06	2.87991e+06	2.38835e+06	2.68465e+06	379179	262696	563732	486007
107224	[1,1'-Bicyclopropyl]-2-octanoic acid, 2'-hexyl-, methyl ester	C21H38O2	729	745	2337	56687-68-4	41		10.0557	1232.1	4.50036	1232.1	4.50036	1232.1	4.50036	1232.1	4.50036	9.34e-14	0	2.46004e+06	2.84729e+06	1.34798e+06	1839933	498392	1.25617e+06	504432	485699	234178	396867		931743	1.01577e+06	868476	678352	1.90523e+06	2.71783e+06	2.22574e+06	3.05076e+06	398314	284398	604499	544623
204423	[1,1'-Bicyclopropyl]-2-octanoic acid, 2'-hexyl-, methyl ester	C21H38O2	740	760	893	56687-68-4	55		5.72778	1232.1	4.60537	1232.1	4.60537	1232.1	4.60537	1232.1	4.60537	9.34e-14	3.9e-14	1.53676e+06	1.74795e+06	872002	1.1568e+06	281401	621880	272599	340610	69584.8	171171		512819	456816	494243	355116	1.15789e+06	1.61033e+06	1.25684e+06	2.89561e+06	252685	150615	467356	481840
351199	9,12-Octadecadienoyl chloride, (Z,Z)-	C18H31ClO	732	754	1127	7459-33-8	69		2.90941	1232.1	4.79038	1232.1	4.79038	1232.1	4.79038	1232.1	4.79038	9.34e-14	1.88e-14	1.25147e+06	1.3933e+06	692714	962228	157324	414469	198268	214561	62019.6	131664	463909	333695	546645	312499	159356	837445	1.20308e+06	981493	1.54095e+06	195546	130284	290068	556890
291500	Longipinane, (E)-	C15H26	798	822	1264		109		14.6455	1232.1	4.84039	1232.1	4.84039	1232.1	4.84039	1232.1	4.84039	9.34e-14	3.71e-14	915938	1.01168e+06	343457	619044	32612.3	177707	25258.5	20462.3	5143.26	2800.27	95409.7	122969	114907	113485	31735.2	519882	515617	565716	134091	15974.7	14825	10550.6	13362.4
164053	Longipinane, (E)-	C15H26	807	821	1104		123		21.916	1232.1	4.93039	1232.1	4.93039	1232.1	4.93039	1232.1	4.93039	9.34e-14	7.29e-14	532221	597826	194361	367467	9094.65	110628	6598.91	17019.5	6144.16	7327.36	37716.6	85313.3	69874.9	95955.9	51072.7	331248	366088	381472	121946	14053.7	4091.42	12480.6	19096.7
328828	Doconexent	C22H32O2	774	777	1041	6217-54-5	91	2511	9.86005	1246.1	4.00032	1246.1	4.00032	1246.1	4.00032	1246.1	4.00032	3.69e-14	6.74e-14	1.09237e+06	1.39274e+06	867612	878001	63539	759776	107223	71147.1	98471.2	185814	291253	727705	723299	471730	491486	971329	1.01529e+06	1.03762e+06	459334	59547.2	15791	176028	306405
346325	5,8,11,14-Eicosatetraenoic acid, methyl ester, (all-Z)-	C21H34O2	732	762	2108	2566-89-4	29	2274	3.61433	1246.1	4.06032	1246.1	4.06032	1246.1	4.06032	1246.1	4.06032	3.69e-14	2.21e-14	2.82276e+06	3.13899e+06	3.15451e+06	2.6179e+06	1.78544e+06	3.06948e+06	2.47578e+06	2.11225e+06	1.07018e+06	1.68882e+06	2.18359e+06	2.38165e+06	1.64282e+06	2.30257e+06	2.83166e+06	2.73304e+06	4.16826e+06	3.17641e+06	2.15823e+06	1.81028e+06	1.83304e+06	2.77289e+06	1.98477e+06
342699	cis-5,8,11,14,17-Eicosapentaenoic acid	C20H30O2	762	767	653	10417-94-4	41	2334	3.93903	1260.1	3.8053	1260.1	3.8053	1260.1	3.8053	1260.1	3.8053	0	1.18e-14	3.75328e+06	3.30343e+06	1.35759e+06	2.16026e+06	538077	1.9612e+06	572148	751571	379506	418644	1.40988e+06	1.85065e+06	2.02346e+06	1.75365e+06	892804	2.57181e+06	3.94024e+06	2.72425e+06	2.04844e+06	429574	384936	842816	543365
362254	cis-α-Bisabolene	C15H24	809	878	1116	29837-07-8	81	1504	6.69495	1260.1	4.13533	1260.1	4.13533	1260.1	4.13533	1260.1	4.13533	0	2.17e-14	1.13123e+06	991319	319384	660635	56068.9	436686	48371.8	70283.1	23826.2	40242.6	458104	464350	591838	428364	179711	730487	871219	727724	212358	42026.1	37074.7	63081.7	51158.9
356682	cis-α-Bisabolene	C15H24	803	859	898	29837-07-8	93	1504	8.81683	1260.1	4.20534	1260.1	4.20534	1260.1	4.20534	1260.1	4.20534	0	1.07e-13	1.14047e+06	888497	216469	597122	4916.76	317100	24383.7	21378	5667.34		76025.4	388359	465455	360836	100696	618898	657721	595393	104932	30578.7	10906.2	9456.17	17933.8
362497	cis-α-Bisabolene	C15H24	870	909	1536	29837-07-8	69	1504	5.67069	1274.1	4.29534	1274.1	4.29534	1274.1	4.29534	1274.1	4.29534	5.42e-14	6.28e-14	8.63476e+06	4.7883e+06	806357	3.49479e+06	167839	877457	163875	158967	21319.5	89442.3	810055	4.43089e+06	3.23996e+06	5.94268e+06	694160	3.59092e+06	2.65103e+06	3.20689e+06	341038	183116	94007.9	124498	104693
384294	cis-(-)-2,4a,5,6,9a-Hexahydro-3,5,5,9-tetramethyl(1H)benzocycloheptene	C15H24	768	820	700		93	1478	4.67809	1274.1	6.69554	1274.1	6.69554	1274.1	6.69554	1274.1	6.69554	5.42e-14	2.69e-14	1.2629e+06	607289	1291	434217		39349.6						751881	429756	891435		472078	157563	364481
350665	2,6,10,14-Hexadecatetraen-1-ol, 3,7,11,15-tetramethyl-, acetate, (E,E,E)-	C22H36O2	830	835	1037	61691-98-3	93	2302	10.611	1302.1	3.48028	1302.1	3.48028	1302.1	3.48028	1302.1	3.48028	5.3e-14	6.46e-14	1.21344e+07	9.23352e+06	2.32695e+06	6.91869e+06	291378	2.51006e+06	264215	290367	118592	184131	271632	7.10811e+06	5.49164e+06	8.58372e+06	2.37008e+06	6.42795e+06	4.64741e+06	6.91273e+06	883087	208957	139684	176082	437117
129554	2,6,10,14-Hexadecatetraen-1-ol, 3,7,11,15-tetramethyl-, acetate, (E,E,E)-	C22H36O2	794	820	2820	61691-98-3	69	2302	17.3338	1400.11	5.58545	1400.11	5.58545	1400.11	5.58545	1400.11	5.58545	4.93e-14	0	668231	520752	158320	392920	8848.33	84484.3	3072.64	74329.7		30231.8		184046	155595	238028	108831	464531	430015	506528	167008	6146.29		6342.74	17525.2
139327	Feature 139327						59		5.36978	1498.12	4.29534	1498.12	4.29534	1498.12	4.29534	1498.12	4.29534	3.07e-14	6.28e-14	4.18253e+06	4.76107e+06	4.92297e+06	4.18767e+06	3.27674e+06	4.329e+06	3.83699e+06	2.94638e+06	2.52369e+06	2.92081e+06	2.30345e+06	3.21972e+06	3.71326e+06	3.65042e+06	3.48495e+06	4.33677e+06	4.71926e+06	4.79255e+06	5.65718e+06	2.74714e+06	2.68111e+06	3.62661e+06	4.10741e+06
384068	Feature 384068						107		4.83258	1435.11	1.78514	1435.11	1.78514	1435.11	1.78514	1435.11	1.78514	8.02e-14	7.55e-14								2894.65
384070	Feature 384070						204		3.69048	1421.11	1.72514	1421.11	1.72514	1421.11	1.72514	1421.11	1.72514	3.24e-14	3.91e-14										311.811
373106	Nonane, 5-(2-methylpropyl)-	C13H28	739	763	507	62185-53-9	57		5.71041	140.011	6.57053	140.011	6.57053	140.011	6.57053	140.011	6.57053	4.11e-14	4.1e-14	2837.47	530.673	1053.66		144081		45527.1	327804	95408.3	271309	381109	1457.82	16952.2						43170.9	697159	165868	248739	421935
381711	Cyclotrisiloxane, hexamethyl-	C6H18O3Si3	798	844	9547	541-05-9	55	851	5.3818	154.012	6.01548	154.012	6.01548	154.012	6.01548	154.012	6.01548	9.34e-14	5.98e-14	3675.36	5860.81	3198.93		94778.5	878424	76946.3	166814	53434.5	67129.7	193723		2973.34	3786.41		14583		4087.05	5001.33	125564	106664	164682	83729.9
386425	Cyclotetrasiloxane, octamethyl-	C8H24O4Si4	845	901	9824	556-67-2	295	994	3.02437	154.012	6.59553	154.012	6.59553	154.012	6.59553	154.012	6.59553	9.34e-14	1.36e-14	296.124	151.104	306.327	304.283	2629.25	38061.3	5842.44	4998.07	4406.41	2514.92	3173.37	436.665	3529.44	650.593	622.777	307.665	641.517	353.778	1103.22	5245.26	2755.61	10832.9	4723.28
280510	p-Xylene	C8H10	951	969	5172	106-42-3	240	865	12.9541	168.013	0.13001	168.013	0.13001	168.013	0.13001	168.013	0.13001	5.14e-14	0	2421.39	1142.63	1369.05	2224.37	8721.79	322489	142993	19767.5	11314.2	7229.76	4677.45	972.944	35423	2811.89	52591.2	1115.14	1667.09	1584.74	27662.9	23463.1	36148.2	91126.7	12848.1
361848	Decane, 4-methyl-	C11H24	871	891	1171	2847-72-5	71	1060	2.70433	168.013	5.87047	168.013	5.87047	168.013	5.87047	168.013	5.87047	5.14e-14	7.66e-14		5516.36		5359.64		1.98391e+06	4116.58	6725.69	25606.5	35749.3	240968	6744.9	12686	7151.34	7975.35	1369.92	93751.8	7361.23	9430.08	355000		287077
360657	Feature 360657						355		4.58704	189.015	3.17025	189.015	3.17025	189.015	3.17025	189.015	3.17025	0	7.09e-14	1904.53	2471.58	321.604	2492.37	229663	5049.74	415313	268242	47105.7	154140	189404	3105.78	3291.37	874.821	3653.78	1439.9	3249.87	2266.73	5767.18	260361	590969	3050.21	371978
364292	Feature 364292						98		6.94704	196.016	4.76538	196.016	4.76538	196.016	4.76538	196.016	4.76538	1.03e-13	9.43e-14	1975.07	3214.9	311.663	981.713	31583.5	25088.6	58105.5	47095.8	36061.8	31434.5		1655.54	3910.57	1279.11	4088.54	3046.52	1767.29	1593.48	4170.02		49319.3	6355.78	50028.9
36993	Feature 36993						69		12.9169	196.016	5.46044	196.016	5.46044	196.016	5.46044	196.016	5.46044	1.03e-13	4.94e-14	18014.8	12084.3	14930.6	20354.2	352009	1.12856e+06	467543	431175	212994	382050	195243	16761.2	66882.1	49794.9	65957	32329.9	76939.6	24957.1	15371.2	163286	420556	544144	314567
195054	Cyclotrisiloxane, hexamethyl-	C6H18O3Si3	800	896	9262	541-05-9	93	851	19.9388	203.016	4.9754	203.016	4.9754	203.016	4.9754	203.016	4.9754	1.42e-14	9.03e-14	15142.1	18479	15057.3	22610.5	79580.3	151509	131986	98602.4	23616.6	16760	37540.1	25972.4	66451.1	47360.5	58249.5	32489.8	69893.7	29564.6	22608.7	44011.8	73275.6	19034.1	60779.5
219793	Cyclohexane, 1,2-dimethyl-3-pentyl-4-propyl-	C16H32	793	815	1020	62376-17-4	69		4.15479	217.017	4.88039	217.017	4.88039	217.017	4.88039	217.017	4.88039	6.63e-14	5.53e-14	7460.25	6768.18	8914.51	7305.4	210349	1.3836e+06	311419	284482	177280	597876		4148.5	7241.04	6683.92	3486.06	5430.48	7873.02	5583.27	4096.78		168600	550316	443094
154377	3-Decene, 2,2-dimethyl-, (E)-	C12H24	792	800	488	55499-02-0	83		6.46219	217.017	5.0604	217.017	5.0604	217.017	5.0604	217.017	5.0604	6.63e-14	8.88e-14	3864.06	1636.79	960.974	806.345	544875	3.38007e+06	667703	643846	399682	1.53028e+06	331916	5274.81	9131.39	4721.8	5280.5	3228.89	4397.93	2420.63	7748.65	109103	588591	1.20362e+06	1.09057e+06
333501	2-Dodecene, (E)-	C12H24	829	849	562	7206-13-5	57	1197	2.59167	245.02	6.2155	245.02	6.2155	245.02	6.2155	245.02	6.2155	9.39e-14	1.01e-13	1835.43	4938.05	1016.57	3580.26	118235	6.42106e+06	937878	491049	284749			6385.45	7679.74		628.777	7065.12	5243.35	2076.3	9747.84	175483	373371	1.15864e+06
144502	Cyclohexane, 2-propyl-1,1,3-trimethyl-	C12H24	701	782	342	81983-70-2	69		11.1165	266.021	5.12041	266.021	5.12041	266.021	5.12041	266.021	5.12041	8.65e-14	8.78e-14	9170.58	4803.36	7533.98	6585.45	4.2871e+06	1.10937e+07	2.56754e+06	3.68916e+06	3.01942e+06	8.93206e+06	1.69485e+06	18763	10409.4	5709.8	9746.58	7448.68	8976.49	11662.8	28103.8	933079	2.83667e+06	2.58856e+06	6.7837e+06
251743	2-Undecanethiol, 2-methyl-	C12H26S	812	816	1355	10059-13-9	57		9.0042	273.022	3.65029	273.022	3.65029	273.022	3.65029	273.022	3.65029	2.11e-14	9.85e-14	1369.68	6599.66	2404.19	11414.9	1.28502e+07	7.76642e+06	1.56781e+06	1.08328e+07	9.06199e+06	2.23247e+07	5.58585e+06	2673.53	10154.3	13882	27109.6	41944.4	2838.64	1296.31	7.79154e+06	5.22105e+06	8.17897e+06	7.30053e+06	1.7799e+07
212178	Feature 212178						104		5.55902	273.022	4.88539	273.022	4.88539	273.022	4.88539	273.022	4.88539	2.11e-14	5.52e-14	10485.1	13978.6	8185.69	4677.19	9.36737e+06	119408	5.84037e+06	7.83163e+06	1.1349e+06	6.4394e+06	4.50573e+06	12664	26412.2	20080	14440.6	31041.9	28175	15522.6	7043.2	847929	1.05429e+07	43707	9.95545e+06
385914	Cyclohexasiloxane, dodecamethyl-	C12H36O6Si6	891	934	9827	540-97-6	85	1335	3.76043	371.03	1.50012	371.03	1.50012	371.03	1.50012	371.03	1.50012	7.75e-14	5.99e-14		16313.2	10929.3	3944.77		309794						9394.5	2240.18	10510.2			6914.73	8817.03				416638
149775	o-Xylene	C8H10	720	929	3811	95-47-6	91	887	14.967	371.03	3.54528	371.03	3.54528	371.03	3.54528	371.03	3.54528	7.75e-14	5.07e-14	30021.4	34380.7	26731.8	27901.9	3.81979e+06	5596.55	3.23221e+06	3.53698e+06	2.29744e+06	4.35898e+06	278356	50235.7	50594.9	74278.4	46299.5	98413.2	35868.9	37607.5	58965.4	1.72165e+06	4.72708e+06	1.21339e+06	5.98603e+06
142565	Benzene, (1-methylpropyl)-	C10H14	856	909	3900	135-98-8	105	994	15.753	385.031	6.2005	385.031	6.2005	385.031	6.2005	385.031	6.2005	8.97e-14	1.01e-13	12993.8	5039.58	16265.9	18942.3	1.83748e+06	778409	1.43802e+06	1.80911e+06	1.0753e+06	2.23924e+06	1.16163e+06	30248	12874.2	36724.6	29130.3	34669.2	25386.3	30955.7	2506.1	1.9045e+06	1.86044e+06	231063	2.62795e+06
376660	Feature 376660						126		2.92953	399.032	5.62045	399.032	5.62045	399.032	5.62045	399.032	5.62045	5.77e-14	0	1438.91	911.375	2470.6	5084.46	54206.2	504850	98516	43078.6	40223.1	74019.1	21652.2	856.979	4015.79	2062.77	2803.17	2581.85	1904.91	4569.31	1747.23	27814.7	49722.2	128548	73331.4
370485	Feature 370485						142		3.05692	399.032	6.11549	399.032	6.11549	399.032	6.11549	399.032	6.11549	5.77e-14	8.82e-14	4228.71	4038.39	4389.67	1031.43	20871.6	113344	16964.6	18937.3	10805.4	14150.8	14917.1	7571.27	1998.1	4690.72	8574.88	4513.07	4575.3	4384.44	3309.57	15217.5	10518.7	18983.7	10313.9
136636	Feature 136636						98		5.06802	413.033	2.01516	413.033	2.01516	413.033	2.01516	413.033	2.01516	1.39e-14	4.46e-14	1634.91	5372.48	3204.09	1624.28	142450	716081	542468	294506	149270	257445	45545	9278.57	1159.92	3683.87		173.873	4544.47	3518.34		52847.3	203822	119881	291728
82961	Feature 82961						113		30.3206	518.041	3.7403	518.041	3.7403	518.041	3.7403	518.041	3.7403	8.88e-14	0	33540.4	21044.7	34987.4	27122.4	1.0944e+06	4.97495e+06	744464	1.23438e+06	576126	852105	727523	116018	92120.5	116770	61394	75539.3	62464.4	36318.3	117858	252930	146662	355855	184657
71946	1-Nonene, 4,6,8-trimethyl-	C12H24	813	830	605	54410-98-9	71		13.4208	539.043	4.44036	539.043	4.44036	539.043	4.44036	539.043	4.44036	6.4e-14	0	3227.36	14114	23116.1	12020.9	7.25692e+06		1.96276e+07	1.16761e+07	7.1977e+06	1.12279e+07	2.87199e+06	110298	103773	68657.7	23605.3	29907.1	16733.3	68855.9	71602.1	4.02561e+06	1.24108e+07	3.74227e+06	1.44983e+07
90179	Linalool	C10H18O	820	847	2791	78-70-6	41	1099	3.10571	574.046	3.84531	574.046	3.84531	574.046	3.84531	574.046	3.84531	6.01e-14	3.51e-14	1.03877e+06	1.4791e+06	2.81801e+06	1.17653e+06	1.54815e+07	9.13202e+07	1.66252e+07	1.62117e+07	7.12847e+06	9.33818e+06	9.20538e+06	2.88313e+06	2.6641e+06	3.00606e+06	3.05413e+06	2.15372e+06	3.31379e+06	2.09026e+06	3.04205e+06	6.47129e+06	7.60594e+06	2.30989e+07	8.11699e+06
224280	Feature 224280						123		3.7345	581.046	0.0950076	581.046	0.0950076	581.046	0.0950076	581.046	0.0950076	9.9e-14	7.39e-14	4108.57	5138.66	10700.6	3049.59	140616	566409	420367	223878	123753	218762	86636.9	175237	17989.6	15299.4	14965.3	13361.1	20444.6	12427.8	91335.4	168751	194566	354033	237469
166077	2-Undecanone	C11H22O	841	877	6125	112-12-9	59	1294	21.7724	588.047	6.39551	588.047	6.39551	588.047	6.39551	588.047	6.39551	5.87e-14	2.81e-14	13255.4	14036.1	9217.81		607338	3.16148e+06	778072	863553	268144	421505	413168	38809.6	16955.4	18127.7	8785.29	16263.7	12447.8	16821	24789.6	395375	403121	997849	643405
385991	Feature 385991						153		3.6828	595.048	6.65553	595.048	6.65553	595.048	6.65553	595.048	6.65553	9.67e-14	1.35e-14	3006.61	895.057	2454.81	2118.07		46437.1						3670.95	6056.94	3057.14	3545.34	2886.1	2991.16	3394.21
30290	Tetradecane, 1-chloro-	C14H29Cl	863	867	2957	2425-54-9	95	1666	4.1667	623.05	4.21034	623.05	4.21034	623.05	4.21034	623.05	4.21034	3.69e-14	1.07e-13	234555	467477	867748	401698	1.20352e+06	4.88486e+06	1.63388e+06	1.75673e+06	401418	640038	558880	307407	420281	302078	497350	637451	1.00771e+06	684521	1.1026e+06	407582	668464	498615	560431
91294	Tetradecane, 1-chloro-	C14H29Cl	874	879	3060	2425-54-9	81	1666	4.41234	623.05	4.25034	623.05	4.25034	623.05	4.25034	623.05	4.25034	3.69e-14	8.46e-14	366127	756140	1.45105e+06	625970	1.87449e+06	9.79862e+06	2.68204e+06	2.71149e+06	698621	1.15805e+06	863554	461591	711812	494480	801543	1.05435e+06	1.73244e+06	1.11119e+06	1.52848e+06	656186	1.15948e+06	644457	1.04431e+06
134711	Decane, 5,6-bis(2,2-dimethylpropylidene)-, (E,Z)-	C20H38	728	738	720	55712-56-6	41		13.1065	672.054	1.13009	672.054	1.13009	672.054	1.13009	672.054	1.13009	5.14e-14	0	1.5752e+06	3.01504e+06	5.19333e+06	2.72434e+06	4.46468e+06		1.31411e+07	8.06071e+06	3.65295e+06	5.42787e+06	1.71631e+06	1.57236e+06	1.07154e+06	1.60811e+06	1.53088e+06	2.5366e+06	2.98477e+06	3.27658e+06	5.66023e+06	3.9153e+06	8.40819e+06	1.57308e+07	9.83635e+06
169056	Decane, 5,6-bis(2,2-dimethylpropylidene)-, (E,Z)-	C20H38	717	732	580	55712-56-6	111		10.4017	672.054	1.1951	672.054	1.1951	672.054	1.1951	672.054	1.1951	5.14e-14	9.4e-14	101515	220757	405883	218750	2.19074e+06	266347	6.16464e+06	3.62075e+06	1.45217e+06	2.54159e+06	722504	58930.9	29229.8	104876	84771.4	141327	202358	184882	338093	1.74937e+06	3.89982e+06	8.23344e+06	4.47884e+06
26393	Feature 26393						97		12.6018	672.054	1.2451	672.054	1.2451	672.054	1.2451	672.054	1.2451	5.14e-14	9.02e-14	27881.1	33657	113921	31410.2	1.38831e+07	2.13232e+06	3.7697e+07	2.26779e+07	9.03162e+06	1.56358e+07	4.69346e+06	11114.7		67535.4	25429.6	51255.3	85380.8	64351.5	176855	1.15016e+07	2.3878e+07	5.38825e+07	2.72642e+07
314592	Benzene, 1,2,3-trichloro-4-methyl-	C7H5Cl3	723	847	2783	7359-72-0	158		13.4562	686.055	4.75038	686.055	4.75038	686.055	4.75038	686.055	4.75038	3.35e-14	9.46e-14	250.148	648.199		1306.77	48338.7	182339	43129.5	55961	8742.79	59572.6	53241	3672.16	3187.76	1667.94	1404.92	3332.17	4877.26	1845.75	2767.53	21282.5	14075.9	15351.9	42969.5
83951	Feature 83951						73		14.1793	714.057	0.820066	714.057	0.820066	714.057	0.820066	714.057	0.820066	6.45e-14	4.11e-14	76153.3	247341	419017	181992	1.83055e+06	2.79212e+06	958812	2.83047e+06	1.14746e+06	1.98325e+06	2.24898e+06	196208	233574	152982	159479	156692	238619	247602	302465	1.43113e+06	1.68435e+06	1.95564e+06	431449
354532	Ethanone, 1-(3-methylphenyl)-	C9H10O	821	868	3879	585-74-0	91	1182	6.21937	714.057	3.30526	714.057	3.30526	714.057	3.30526	714.057	3.30526	6.45e-14	1.36e-14	187499	384269	681026	260151	8.87923e+06	5.04928e+07	1.22389e+07	1.27996e+07	5.07675e+06	7.21038e+06	3.5436e+06	534137	693756	440354	526734	494967	702119	589221	627036	4.44093e+06	6.9852e+06	1.60909e+07	8.86717e+06
87431	α-Farnesene	C15H24	896	904	4080	502-61-4	96	1508	13.0345	721.058	0.915073	721.058	0.915073	721.058	0.915073	721.058	0.915073	1.12e-13	3.68e-14	976395	2.95908e+06	5.43578e+06	2.30008e+06	129131	1.33854e+06	330027	172493	10886.8		86499.1	1.18582e+06	1.31001e+06	1.02309e+06	1.07408e+06	1.96833e+06	3.90416e+06	3.27997e+06	4.46131e+06	103543	187524	104363	14579
156298	α-Farnesene	C15H24	923	928	5248	502-61-4	93	1508	15.783	721.058	0.980078	721.058	0.980078	721.058	0.980078	721.058	0.980078	1.12e-13	9.17e-14	3.16263e+07	8.87851e+07	1.67003e+08	6.60951e+07	1.33018e+07	8.63984e+06	3.24901e+07	1.99792e+07	4.88901e+06	5.01346e+06	3.81553e+06	3.8225e+07	3.84268e+07	3.28811e+07	3.78704e+07	7.47583e+07	1.39735e+08	117089154	1.30044e+08	7.59264e+06	1.4931e+07	1.72087e+07	9.13132e+06
44932	Benzaldehyde, 2,5-dimethyl-	C9H10O	836	919	4009	5779-94-2	133	1208	23.469	749.06	3.37027	749.06	3.37027	749.06	3.37027	749.06	3.37027	3.07e-14	0	1.23388e+06	2.081e+06	1.82553e+06	1.30864e+06	1.45088e+07	4.86311e+07	2.00106e+07	1.71412e+07	8.40849e+06	1.51142e+07	1.28777e+07	1.76448e+06	1.49772e+06	1.4695e+06	967106	1.8731e+06	2.00508e+06	1.81936e+06	3.2033e+06	1.24788e+07	7.23646e+06	1.692e+07	9.77241e+06
363848	Feature 363848						77		3.2435	756.06	2.65521	756.06	2.65521	756.06	2.65521	756.06	2.65521	0	3.39e-14	1.30373e+06	949191	690033	385830	5.0553e+06	3.64656e+07	6.65374e+06	8.34371e+06	2.39234e+06	3.47884e+06	2.63085e+06	604737	472345	1.03078e+06	242412	1.01266e+06	1.99328e+06	667189	3.81892e+06	3.30178e+06	3.63313e+06	8.83159e+06	6.85051e+06
380854	Cyclotetrasiloxane, octamethyl-	C8H24O4Si4	715	832	8388	556-67-2	81	994	4.48095	791.063	3.13025	791.063	3.13025	791.063	3.13025	791.063	3.13025	8.73e-14	7.18e-14	138941	157484	172821	109630	377083	1.66011e+06	395383	468798	193879	282975	1.05019e+06	243521	154281	266478	166888	145188	258703	193279	304218	238785	302773	646924	367200
378314	1,3,6,10-Cyclotetradecatetraene, 3,7,11-trimethyl-14-(1-methylethyl)-, [S-(E,Z,E,E)]-	C20H32	754	793	1446	1898-13-1	255	1939	6.08767	833.067	5.30542	833.067	5.30542	833.067	5.30542	833.067	5.30542	4.14e-14	3.39e-14	1038.56	939.593	592.169	788.776	11047.2	19758.1	33847.6	6245.15	1844.14	3806.73	3214.21	625.971	1927.98	937.197	2328.46	2969.94	2086.21	2692.37	4201.26	656.897	2114.18	6159.16	4984.19
41110	4-t-Butyl-2-(1-methyl-2-nitroethyl)cyclohexanone	C13H23NO3	736	760	639		95		19.7439	847.068	4.35535	847.068	4.35535	847.068	4.35535	847.068	4.35535	8.15e-14	6.19e-14	159966	137782	100525	136035	2.70347e+06	5.83654e+06	5.45968e+06	3.33667e+06	930355	1.73517e+06	1.50203e+06	230573	208867	225600	174491	321039	393252	340473	426133	3.26895e+06	2.00543e+06	3.67055e+06	1.84412e+06
109177	1-Heptatriacotanol	C37H76O	790	806	3649	105794-58-9	57		14.8366	847.068	4.50036	847.068	4.50036	847.068	4.50036	847.068	4.50036	8.15e-14	0	404149	247837	263486	255981	4.3808e+06	1.22921e+07	7.85445e+06	5.8136e+06	2.01074e+06	3.06442e+06	3.78007e+06	457135	393860	401221	359369	442683	3.22998e+06	511892	891597	5.3944e+06	4.39759e+06	7.51969e+06	4.16277e+06
384216	1,3,6,10-Cyclotetradecatetraene, 3,7,11-trimethyl-14-(1-methylethyl)-, [S-(E,Z,E,E)]-	C20H32	801	813	4826	1898-13-1	87	1939	3.03769	847.068	5.0304	847.068	5.0304	847.068	5.0304	847.068	5.0304	8.15e-14	8.94e-14	46192.8	39387.5	24295.2	31776.3	125192	572964	214682	102827	41942.1	65985	51483.2	36429.9	63293.3	40264.1	45122.9	49914.4	60733.4	53009.6	64486.2	65026.4	64333.7	81605.7	76811.8
252508	1,3,6,10-Cyclotetradecatetraene, 3,7,11-trimethyl-14-(1-methylethyl)-, [S-(E,Z,E,E)]-	C20H32	806	812	4103	1898-13-1	81	1939	7.92568	847.068	5.14041	847.068	5.14041	847.068	5.14041	847.068	5.14041	8.15e-14	8.74e-14	946927	1.28492e+06	1.68988e+06	766000	4.99491e+06	5.17999e+06	1.17545e+07	3.76247e+06	997844	2.00804e+06	1.05563e+06	1.48365e+06	1.06503e+06	1.3159e+06	1.02707e+06	2.97159e+06	2.06759e+06	3.00135e+06	2.08428e+06	1.21081e+06	1.33146e+06	2.57992e+06	1.73552e+06
173046	3,7,11,15-Tetramethyl-2-hexadecen-1-ol	C20H40O	898	916	3220	102608-53-7	41	2116	2.64065	854.068	0.400032	854.068	0.400032	854.068	0.400032	854.068	0.400032	8.08e-14	4.21e-14			825930	33418.3	117612	1.12585e+06	320189	78846	24424.5	103102	318675	153945	220374	255227	508001	189740	3.66881e+06	355071	4.55859e+06	129066	109948	497673	187209
113372	1,3,6,10-Cyclotetradecatetraene, 3,7,11-trimethyl-14-(1-methylethyl)-, [S-(E,Z,E,E)]-	C20H32	773	786	3242	1898-13-1	70	1939	11.7304	854.068	4.59037	854.068	4.59037	854.068	4.59037	854.068	4.59037	8.08e-14	3.92e-14	158286	82561.6	83819.5	89888.9	1.4299e+06	3.79811e+06	2.65055e+06	1.90832e+06	650988	991989	964607	163160	129559	121657	170987	120964	317772	152134	234057	1.53703e+06	1.453e+06	2.46891e+06	1.37964e+06
43629	Feature 43629						73		25.053	861.069	1.42011	861.069	1.42011	861.069	1.42011	861.069	1.42011	5.35e-14	1.58e-14		25773.8	24766.6	548.401	2.01009e+06	1.27015e+06	1.21543e+06	1.98251e+06	713965	1.22879e+06	606917							63620.6		861725	738893	1.78282e+06	1.17747e+06
15581	2-(2',4',4',6',6',8',8'-Heptamethyltetrasiloxan-2'-yloxy)-2,4,4,6,6,8,8,10,10-nonamethylcyclopentasiloxane	C16H48O10Si9	746	781	6195	145344-72-5	73		29.6892	861.069	1.51012	861.069	1.51012	861.069	1.51012	861.069	1.51012	5.35e-14	5.95e-14	2564.63	39022	22905.5		2.35483e+06	1.48518e+06	1.38036e+06	2.35371e+06	866376	1.48514e+06	789577							68922.4		1.02608e+06	903248	1.97222e+06	1.41596e+06
12560	2-(2',4',4',6',6',8',8'-Heptamethyltetrasiloxan-2'-yloxy)-2,4,4,6,6,8,8,10,10-nonamethylcyclopentasiloxane	C16H48O10Si9	756	779	5644	145344-72-5	73		31.7632	861.069	1.56012	861.069	1.56012	861.069	1.56012	861.069	1.56012	5.35e-14	8.64e-14		32978.1	21694.1		2.52186e+06	1.58488e+06	1.47388e+06	2.5437e+06	960070	1.64482e+06	902422					5076.32		69238.9		1.10689e+06	1.00156e+06	2.11612e+06	1.55236e+06
12197	2-(2',4',4',6',6',8',8'-Heptamethyltetrasiloxan-2'-yloxy)-2,4,4,6,6,8,8,10,10-nonamethylcyclopentasiloxane	C16H48O10Si9	727	780	5305	145344-72-5	73		35.4358	861.069	1.60513	861.069	1.60513	861.069	1.60513	861.069	1.60513	5.35e-14	4.2e-14		23194.1	10508.4		2.66522e+06	1.66327e+06	1.53992e+06	2.69799e+06	1.0403e+06	1.7887e+06	1.0092e+06					5263.69		63854.9		1.17658e+06	1.0712e+06	2.25155e+06	1.67598e+06
23118	Feature 23118						73		35.7576	861.069	1.81014	861.069	1.81014	861.069	1.81014	861.069	1.81014	5.35e-14	1.12e-13		256.529			2.45543e+06	1.45335e+06	1.39144e+06	2.45781e+06	938825	1.71282e+06	1.57597e+06	7956.36		3581.94				20045.1		1.09332e+06	1.0026e+06	2.05267e+06	1.63386e+06
34989	Disulfide, di-tert-dodecyl	C24H50S2	708	713	421	27458-90-8	57		15.3325	868.069	1.96016	868.069	1.96016	868.069	1.96016	868.069	1.96016	6.63e-14	9.17e-14	141526	123386	159758	120639	8.02759e+06	1.95319e+07	1.41943e+07	1.09066e+07	2.78039e+06	5.13635e+06	2.30968e+06	45372.4	67584.9	85446	121101	50495.3	99240	92073.7	303030	4.04569e+06	9.02305e+06	1.70265e+07	1.01837e+07
346606	Feature 346606						79		11.0186	868.069	3.16525	868.069	3.16525	868.069	3.16525	868.069	3.16525	6.63e-14	7.1e-14	46319.6	37551.1	38054.1	13142.9	658316	1.33867e+06	589234	592879	180624	311745	304301	51567.4	37958	52584.4	30402.7	55968.7	30123.2	11931.2	60019.3	150817	226927	321386	297505
210017	1,3,6,10-Cyclotetradecatetraene, 3,7,11-trimethyl-14-(1-methylethyl)-, [S-(E,Z,E,E)]-	C20H32	788	873	1950	1898-13-1	41	1939	6.51636	868.069	4.75538	868.069	4.75538	868.069	4.75538	868.069	4.75538	6.63e-14	9.45e-14	1.41011e+06	1.88698e+06	2.94836e+06	1.18324e+06	2.41755e+06	1.11543e+07	5.67453e+06	2.38795e+06	946519	1.16335e+06	1.13948e+06	2.70958e+06	2.5811e+06	2.03396e+06	2.41914e+06	3.23534e+06	4.43165e+06	3.57013e+06	5.58349e+06	943212	856357	1.59055e+06	1.06789e+06
273339	Feature 273339						281		3.75988	875.07	2.68021	875.07	2.68021	875.07	2.68021	875.07	2.68021	1.31e-14	8.39e-14	712965	602811	329157	412903	625492	3.69879e+06	837638	689401	520176	416555	305952	391600	239714	573472	323449	638638	616403	460396	879740	684730	587935	936870	579793
68005	2(3H)-Furanone, dihydro-5-pentyl-	C9H16O2	860	919	6200	104-61-0	85	1363	9.17549	882.071	3.23026	882.071	3.23026	882.071	3.23026	882.071	3.23026	1.3e-14	6.96e-14	1.10364e+06	1.29209e+06	1.41184e+06	791174	5.42764e+06	1.31557e+07	6.78153e+06	5.61894e+06	2.30299e+06	3.89144e+06	7.43867e+06	1.27235e+06	1.25426e+06	1.14103e+06	879710	1.25753e+06	1.91756e+06	1.57998e+06	921484	4.17997e+06	2.64059e+06	4.63445e+06	3.03324e+06
221874	Feature 221874						77		9.80624	882.071	3.45528	882.071	3.45528	882.071	3.45528	882.071	3.45528	1.3e-14	3.9e-14	59506.8	34309.9	9110.27	22133.3	771825	1.84596e+06	946951	690024	307893	529923	660360	70455.9	48966.5	75871.3	26601.4	71728.6	8701.49	64302.5	147292	428531	421904	742844	394707
198391	Feature 198391						159		5.07055	882.071	3.55028	882.071	3.55028	882.071	3.55028	882.071	3.55028	1.3e-14	6.33e-14	3451.82	8764.73	4128.84	2116.24	211742	167045	535599	116050	31765.4	79117.8	52066.7	5712.09	24692.4	19301.4	18239	43265.1	27735.7	21278.2	26552.4	41749.1	44273.5	71999.7	62592
222846	2,5-Octadecadiynoic acid, methyl ester	C19H30O2	705	782	3262	57156-91-9	141		12.5244	882.071	3.94032	882.071	3.94032	882.071	3.94032	882.071	3.94032	1.3e-14	7.98e-14	16035.7	13363.4	14223.1	14340.3	515061	1.44015e+06	1.01981e+06	580205	220176	393061	247148	56469.4	46186.5	65919.7	42022.8	70271.2	67907.8	56149.3	93510.2	422191	423455	763812	433254
357928	Feature 357928						121		9.59046	889.071	3.38027	889.071	3.38027	889.071	3.38027	889.071	3.38027	2.59e-14	1.33e-14	9079.75	9700.59	3386.37	4134.99	122749	241409	311032	108659	15916.3	37716.6	21646.7			9277.75		20416.4	24005.8	11347.4	36992		20047.4	42677.8	34068.8
375656	1,3,6,10-Cyclotetradecatetraene, 3,7,11-trimethyl-14-(1-methylethyl)-, [S-(E,Z,E,E)]-	C20H32	758	809	2943	1898-13-1	272	1939	4.37036	889.071	3.62029	889.071	3.62029	889.071	3.62029	889.071	3.62029	2.59e-14	1.12e-13	4263.69	3605.06	2720.47	1687.39	182112	112663	578762	108002	17785.1	57748.6	15203.2	1158.96	21726.2	34219.6	13069.5	54016.4	19693.2	24182.2	26771.7	17768.5	59271.7	45641	41155.1
203699	Feature 203699						149		3.00711	896.072	3.01524	896.072	3.01524	896.072	3.01524	896.072	3.01524	6.42e-14	5.96e-14	11994.9	19218.5	29533.2	17657.8	109487	810616	140899	87021.6	34764.9	40750	34843.7	46203.3	29439.1	48895.2	32797.7	45658	48044.9	45024.4	35800.2	11799.8	32442.5	53926.2	34108.4
325886	Feature 325886						43		3.07262	896.072	3.08025	896.072	3.08025	896.072	3.08025	896.072	3.08025	6.42e-14	1.17e-13	498284	447289	1.00372e+06	629625	1.00413e+06	4.16557e+06	1.24506e+06	748148	323625	548939	1.53873e+06	192348	255142	385392	435133	493763	1.11703e+06	492066	1.43935e+06	338841	167862	672249	289330
313586	Feature 313586						43		3.20816	896.072	3.16025	896.072	3.16025	896.072	3.16025	896.072	3.16025	6.42e-14	5.69e-14	504380	443211	967868	610027	1.18244e+06	4.32295e+06	1.58927e+06	972431	360165	645179	1.29135e+06	168490	251781	369437	420169	538074	1.12908e+06	513270	1.37926e+06	404970	312287	751507	377881
220124	1-Tetradecanamine, N,N-dimethyl-	C16H35N	790	818	1354	112-75-4	29		6.44421	896.072	6.68553	896.072	6.68553	896.072	6.68553	896.072	6.68553	6.42e-14	2.69e-14	23333.8	86964.5	136473		894494	2.29132e+06	1.54135e+06	1.12279e+06	1.38881e+06	527193	2.82528e+06	132254	786631	75838.6	535884	83925.4	644410	148079	153672	737259	703813	1.6112e+06	709604
347415	Feature 347415						149		2.81883	903.072	1.01508	903.072	1.01508	903.072	1.01508	903.072	1.01508	6.37e-14	2.21e-14			1227.84									11808.5						32445.3
365998	Feature 365998						149		2.81689	903.072	1.05008	903.072	1.05008	903.072	1.05008	903.072	1.05008	6.37e-14	1.07e-13			2871.32									13289.8						30338.5
270344	Feature 270344						43		5.1745	910.073	3.00024	910.073	3.00024	910.073	3.00024	910.073	3.00024	8.85e-14	5.99e-14	664281	720544	508329	505077	3.94698e+06	1.98993e+07	4.89598e+06	3.57186e+06	2.14464e+06	3.64352e+06	4.66573e+06	788506	1.1185e+06	822588	1.20093e+06	570759	893218	1.05001e+06	1.30624e+06	1.37535e+06	1.18647e+06	1.49557e+06	1.24635e+06
351183	Feature 351183						206		6.25611	910.073	4.85039	910.073	4.85039	910.073	4.85039	910.073	4.85039	8.85e-14	3.71e-14	15466.6	32318.4	49769.1	22139.4	27928.9	78104.6	35760.7	27278.5	4852.93	9616.5	5877.92	9888.49	16260.7	13937.1	21710.8	36702.2	56747.4	51144.7	62072.3	18231.4	18151.1	30094.1	17282
57847	3-Isopropoxy-1,1,1,7,7,7-hexamethyl-3,5,5-tris(trimethylsiloxy)tetrasiloxane	C18H52O7Si7	732	792	5208	71579-69-6	147		29.4216	917.073	0.440035	917.073	0.440035	917.073	0.440035	917.073	0.440035	3.76e-14	3.83e-14					1.6296e+06	1.7768e+06	1.03908e+06	1.5776e+06	209860	660411	467855									720113	652979	1.6526e+06	1.06471e+06
61230	3-Isopropoxy-1,1,1,7,7,7-hexamethyl-3,5,5-tris(trimethylsiloxy)tetrasiloxane	C18H52O7Si7	733	792	5404	71579-69-6	73		30.0414	917.073	0.565045	917.073	0.565045	917.073	0.565045	917.073	0.565045	3.76e-14	0			352239	165313	6.22254e+06	6.78612e+06	4.02645e+06	6.28252e+06	1.01053e+06	2.79535e+06	2.92078e+06			4814.6		143460	417600		237859	2.71679e+06	2.59902e+06	6.44419e+06	4.18992e+06
69549	3-Isopropoxy-1,1,1,7,7,7-hexamethyl-3,5,5-tris(trimethylsiloxy)tetrasiloxane	C18H52O7Si7	720	777	4267	71579-69-6	73		25.9246	917.073	0.670054	917.073	0.670054	917.073	0.670054	917.073	0.670054	3.76e-14	8.39e-14			261061	102752	5.94875e+06	6.36201e+06	3.86085e+06	6.15398e+06	1.14822e+06	2.89356e+06	3.73822e+06					119298	389659		172773	2.4847e+06	2.40833e+06	6.17483e+06	4.07904e+06
94173	3-Isopropoxy-1,1,1,7,7,7-hexamethyl-3,5,5-tris(trimethylsiloxy)tetrasiloxane	C18H52O7Si7	714	794	6179	71579-69-6	221		23.1121	917.073	0.730058	917.073	0.730058	917.073	0.730058	917.073	0.730058	3.76e-14	7.7e-14		1272.08	1798.89		628925	757582	385587	629159	112361	292258	397762			1250.74			587.303	4138.77	8938.28	238343	227720	631042	426301
362650	Benzyl butyl phthalate	C19H20O4	770	856	9329	85-68-7	149	2336	2.83294	917.073	2.17017	917.073	2.17017	917.073	2.17017	917.073	2.17017	3.76e-14	6.21e-14	52211.3	45630.1	57072	46910.7	105609	407704	67612.8	127407	43383.7	64297.8	34562	66840.8	24150.4	38646.1	61475.4	39787.9	60197.3	119415	105209	90809.1	57274	92430.6	98876.1
216397	1,3,6,10-Cyclotetradecatetraene, 3,7,11-trimethyl-14-(1-methylethyl)-, [S-(E,Z,E,E)]-	C20H32	810	846	3562	1898-13-1	81	1939	12.8344	917.073	3.06525	917.073	3.06525	917.073	3.06525	917.073	3.06525	3.76e-14	1.03e-13	46901.9	59042.3	50426.1	18676.8	801101	1.53437e+06	1.78601e+06	809344	196115	425539	301811	42747.4	77294.1	111482	81253.2	153206	205058	149636	308760	325074	267008	479336	303291
193343	1,3,6,10-Cyclotetradecatetraene, 3,7,11-trimethyl-14-(1-methylethyl)-, [S-(E,Z,E,E)]-	C20H32	818	844	4258	1898-13-1	79	1939	10.2656	917.073	3.16025	917.073	3.16025	917.073	3.16025	917.073	3.16025	3.76e-14	5.69e-14	58203.3	79772.2	62484.7	60906.7	992344	1.93254e+06	2.31458e+06	885095	191977	385903	350068	15373.1	95072.3	141373	81835.6	210506	282959	175844	290781	305403	357465	504182	353403
170839	1,3,6,10-Cyclotetradecatetraene, 3,7,11-trimethyl-14-(1-methylethyl)-, [S-(E,Z,E,E)]-	C20H32	840	864	5578	1898-13-1	107	1939	11.0024	917.073	3.27526	917.073	3.27526	917.073	3.27526	917.073	3.27526	3.76e-14	4.12e-14	101680	99548.9	49782.5	93965.1	1.76637e+06	2.67744e+06	4.11188e+06	1.22069e+06	195897	547533	417520	39238.1	219540	207778	103426	439808	358566	326084	261351	310077	411805	711691	472586
124714	1,3,6,10-Cyclotetradecatetraene, 3,7,11-trimethyl-14-(1-methylethyl)-, [S-(E,Z,E,E)]-	C20H32	839	864	4907	1898-13-1	41	1939	11.398	917.073	3.28526	917.073	3.28526	917.073	3.28526	917.073	3.28526	3.76e-14	4.1e-14	360486	383047	241476	363251	2.58701e+06	4.71559e+06	5.04893e+06	2.39401e+06	546102	1.04541e+06	1.47777e+06	248716	449270	543888	259094	705496	718652	740593	635317	549433	822000	1.16503e+06	801199
159234	Feature 159234						57		9.50528	917.073	6.16549	917.073	6.16549	917.073	6.16549	917.073	6.16549	3.76e-14	1.17e-13	98390.1	109933	400965	244804	1.36685e+06	4.09881e+06	2.26043e+06	2.0414e+06	489470	791715	701937	42621.3	189309	65018.2	258568	271302	475057	86415.1	453235	899853	1.37414e+06	3.22746e+06	1.86746e+06
107557	Benzyl butyl phthalate	C19H20O4	825	882	9723	85-68-7	149	2336	3.04146	924.074	0.265021	924.074	0.265021	924.074	0.265021	924.074	0.265021	1.25e-14	8.48e-14					75341.5		7420.2	34925.1	2543.42	16896.4	8059.67	29618.3				7435.72		62258		19175.2	11669.9	39313.4	40603.3
96320	p-Cymen-7-ol	C10H14O	820	852	6982	536-60-7	41	1289	3.03385	924.074	2.78522	924.074	2.78522	924.074	2.78522	924.074	2.78522	1.25e-14	0	1.06921e+06	889545	981637	660589	1.90947e+07	3.44315e+07	2.55071e+07	1.84359e+07	7.89046e+06	1.10569e+07	5.89369e+06	760294	883743	1.07977e+06	1.06502e+06	1.09529e+06	2.24377e+06	1.09967e+06	1.95013e+06	9.05176e+06	1.48008e+07	2.09292e+07	1.46687e+07
189822	Feature 189822						193		10.4655	924.074	4.31535	924.074	4.31535	924.074	4.31535	924.074	4.31535	1.25e-14	6.25e-14					862158	1.44092e+06	758263	763681	287904	388947	344728									1.19398e+06	544917	969808	472285
366815	Benzenemethanol, α,α-dimethyl-	C9H12O	780	840	6701	617-94-7	99	1090	7.42657	931.074	2.36519	931.074	2.36519	931.074	2.36519	931.074	2.36519	0	9.5e-14	85226.5	60450.6	62550	48097.3	345464	965021	573277	492754	172694	199285	350026	34988.7	95557.7	57419.1	75261.9	56135.6	286984	66065.1	319104	280818	346174	302862	292622
227952	Caryophyllene	C15H24	817	867	1438	87-44-5	169	1419	13.9608	931.074	4.65537	931.074	4.65537	931.074	4.65537	931.074	4.65537	0	5.79e-14	51338.1	108957	127373	66818.2	3.6873e+06	8.77097e+06	5.35868e+06	4.32695e+06	1.12813e+06	1.5809e+06	728572	111820	192853	106963	65669.3	95428.6	201247	139091	138046	1.35304e+06	2.91786e+06	5.47381e+06	3.25061e+06
304186	Feature 304186						160		7.26062	938.075	1.40511	938.075	1.40511	938.075	1.40511	938.075	1.40511	3.68e-14	0	74360.4	139353	10734.1	45853.7	2.79331e+06	2.01797e+06	5.69153e+06	1.81057e+06	285258	1.09755e+06	421612	40739.3	649673	475919	359358	1.02286e+06	723446	741335	762624	122603	165927	304292	190409
288448	Feature 288448						227		5.68383	938.075	1.67513	938.075	1.67513	938.075	1.67513	938.075	1.67513	3.68e-14	1.34e-14	45452.1	65062.8	15502.5	21659.7	2.13557e+06	1.39941e+06	5.07929e+06	1.38563e+06	174494	857474	235181	24049.7	485647	272882	242243	962794	548091	520985	520855	106150	113901	276144	217744
235656	Feature 235656						105		14.5416	938.075	2.60021	938.075	2.60021	938.075	2.60021	938.075	2.60021	3.68e-14	6.91e-14	233567	179087	286857	170203	2.18e+06	5.83349e+06	2.59658e+06	2.21739e+06	849968	1.74958e+06	1.84967e+06	165415	152142	416828	224492	273612	527090	266424	414753	1.50356e+06	971441	1.39797e+06	1.44901e+06
265508	Benzyl butyl phthalate	C19H20O4	839	903	9543	85-68-7	149	2336	2.826	945.076	1.2251	945.076	1.2251	945.076	1.2251	945.076	1.2251	6.09e-14	5.5e-14					95826	37177.4	222688	26752.9	20909.7	1275.48		21191.6		4301.98		14939.9		79251.6
385295	Benzenemethanol, α,α-dimethyl-	C9H12O	765	829	6741	617-94-7	137	1090	3.52883	945.076	2.34019	945.076	2.34019	945.076	2.34019	945.076	2.34019	6.09e-14	7.68e-14	11457.6	9277.62	462.007	5689.94	116295	363603	286193	94150.3	27498.6	54210.3	28698.2	445.304	28725	13235.5	26590	26558.2	9835.62	9325.74	177136	60476.3	43258.1	62031.4	52414.9
143455	Feature 143455						93		5.78287	945.076	2.96524	945.076	2.96524	945.076	2.96524	945.076	2.96524	6.09e-14	4.55e-14	19709.9	77700.4	365620	49256.6	1.41914e+06	1.79601e+06	3.53955e+06	1.14703e+06	272841	572493	437292	127945	301919	346826	305227	413923	476151	368000	1.60286e+06	313004	655159	1.02746e+06	578752
182612	Feature 182612						462		20.6644	945.076	3.55028	945.076	3.55028	945.076	3.55028	945.076	3.55028	6.09e-14	6.33e-14	238.834	292.797	447.913	108.411	22150.8	14746	14676.3	20376.4	6115.62	18022.5	9098.69	87.2247	145.666	90.8676	436.627	106.738	209.224	229.421	724.964	6388.39	4790.34	19082.7	12800.3
367021	(R)-1-Methyl-4-(6-methylhept-5-en-2-yl)cyclohexa-1,4-diene	C15H24	831	854	1575	28976-67-2	40	1514	2.15562	945.076	4.63037	945.076	4.63037	945.076	4.63037	945.076	4.63037	6.09e-14	5.82e-14	386975	1.05515e+06	2.24203e+06	697955	105432	4.61798e+06	98692	42664.5	14685	1651.46	14479.4	347300	848714	455180	638477	855428	2.02786e+06	1.44204e+06	1.94468e+06		92275.7	129310	21138.6
345589	Isolongifolene, 4,5,9,10-dehydro-	C15H20	711	808	3673	156747-45-4	253	1544	5.04554	952.076	1.39511	952.076	1.39511	952.076	1.39511	952.076	1.39511	2.42e-14	0	990.934	5340.63	2992.02	3463.1	59435.8	86819.3	123153	39417.3	9053.73	24354.4	8711.71	1891.04	19236.2	12175.4	8520.19	25915.9	16764.6	21164.8	31914.9		2028.31	5648.17	3763.02
336804	Feature 336804						215		6.95493	952.076	1.50012	952.076	1.50012	952.076	1.50012	952.076	1.50012	2.42e-14	5.99e-14	2573.62	538.001	1066.48	1284.44	37625.8	27270.4	72081.6	27962.2	4293.12	14192.2	10925.7	1418.79	16929.2	6662.72	4131.4	14135.1	17578.9	6313.01	10329.3	3722.34	8775.17	9463.04	7175.39
258932	Feature 258932						143		3.72814	952.076	1.68513	952.076	1.68513	952.076	1.68513	952.076	1.68513	2.42e-14	0	5897				319767	400736	830321	179063	18201.8	117118	98613.9		163002	45306.6	43157.1	144828	191160	75297.1	62223
273247	Caryophyllene	C15H24	836	861	1294	87-44-5	81	1419	5.25336	952.076	4.24034	952.076	4.24034	952.076	4.24034	952.076	4.24034	2.42e-14	8.48e-14	7.36241e+06	1.34877e+07	2.17848e+07	8.79103e+06	440501	3.54918e+07	973011	569455	201910	174670	119010	7.73827e+06	7.0078e+06	9.3187e+06	6.99083e+06	9.93354e+06	1.5752e+07	1.60617e+07	2.22529e+07	356501	530755	1.02128e+06	384740
219305	Benzyl butyl phthalate	C19H20O4	874	897	9173	85-68-7	91	2336	2.66821	952.076	5.06541	952.076	5.06541	952.076	5.06541	952.076	5.06541	2.42e-14	1.06e-13	282679	919005	1.90414e+06	518217	158080	3.20816e+06	167205	159076	105753	66235.6	384203	508047	717174	446988	563965	733630	1.64586e+06	1.50538e+06	1.73994e+06	146273	123672	203628	136289
378710	Feature 378710						430		2.3246	959.077	0.690055	959.077	0.690055	959.077	0.690055	959.077	0.690055	0	3.26e-14	25178.9	18942.1	23585.6	18389	28622.5	193615	59348.9	25801.8	8736.14	4138.31	16530.2	8649.33	19823.9	8061.71	41692.8	24636.1	41921.5	14569.9	57854.5	15410.9	12969.7	77168	45241.8
346960	Feature 346960						253		5.13672	959.077	0.850068	959.077	0.850068	959.077	0.850068	959.077	0.850068	0	0	29013.4	36506.2	3880.52	11081.6	944404	603942	2.29873e+06	544710	74842.2	366840	115084	7128.08	205504	109808	123038	340505	197171	204984	214906	47447.5	64298.5	131437	92292.4
351060	Feature 351060						159		3.93799	959.077	0.920074	959.077	0.920074	959.077	0.920074	959.077	0.920074	0	2.44e-14		3174.52		2115.05	226689	122049	490252	137313	20933.7	96474.9	20901		46474.4	25311.4	23651.7	69334.8	30817.8	38176	40387.5	5379.89	14183.7	16002.8	15671.5
376883	Feature 376883						159		5.20425	959.077	0.960077	959.077	0.960077	959.077	0.960077	959.077	0.960077	0	3.51e-14		7105.12	454.228	3385.4	258392	146261	554603	157329	26093.6	114172	28576.5		58658.6	28534.5	28686.2	81437.5	37713	45941.1	48112.7	8540.92	18069.1	20733.4	19809.9
290464	Feature 290464						117		14.7087	959.077	1.18009	959.077	1.18009	959.077	1.18009	959.077	1.18009	0	9.52e-14					648678	1.14094e+06	1.33244e+06	559252	120421	299938	50196.4		2565.56	32326.5	14120.4	117085	52177.4	69584.1	80404	190781	283576	507144	307630
232687	Feature 232687						69		17.5826	959.077	1.2401	959.077	1.2401	959.077	1.2401	959.077	1.2401	0	9.06e-14					1.22035e+06	1.53257e+06	2.47347e+06	1.11805e+06	170457	529943				52788.8	22276.2	196379		45521.8	92726.5	271880	557896	732260	478025
360898	Feature 360898						134		4.33439	959.077	1.55012	959.077	1.55012	959.077	1.55012	959.077	1.55012	0	1.01e-13		923.304			87075.5	479694	240383	137248	16820.3	49484.2	66795.8						9144.41	11030.7		38375.6	88633.7	159457	88967.1
212526	Benzyl butyl phthalate	C19H20O4	909	943	9650	85-68-7	91	2336	4.57784	959.077	3.20026	959.077	3.20026	959.077	3.20026	959.077	3.20026	0	4.21e-14	55064.8	22037.9	12246.7	20132.8	730561	1.74854e+06	1.14607e+06	742682	366193	475075	667115	124382	26598.9	111472	107207	25140.1	154043	246306	444259	414725	427183	650881	470061
201379	Benzyl butyl phthalate	C19H20O4	926	938	8871	85-68-7	91	2336	3.5383	959.077	3.35027	959.077	3.35027	959.077	3.35027	959.077	3.35027	0	1.34e-14	128817	96421.8	23408.8	65894.4	1.39934e+06	3.32995e+06	2.03936e+06	1.41034e+06	433054	794576	815114	218278	91964.7	176746	131504	112028	180076	384877	480339	1.1397e+06	805813	1.38425e+06	1.21753e+06
368743	Heptasiloxane, hexadecamethyl-	C16H48O6Si7	796	828	8851	541-01-5	253	1553	6.46947	966.077	0.605048	966.077	0.605048	966.077	0.605048	966.077	0.605048	1.19e-14	3.71e-14	5800.76	9610.8	5602.48	7723.55	145258	149801	345718	78209.8	12042.3	63318.8	14252.2	6585.33	24116.7	21693.2	27473.4	51241.8	33531.1	23688.3	41036.8	16541.5	10180.6	41268	26468
260557	Benzyl butyl phthalate	C19H20O4	899	923	9640	85-68-7	149	2336	2.93169	966.077	2.24018	966.077	2.24018	966.077	2.24018	966.077	2.24018	1.19e-14	0	29613.8	32790.6	73219.8	42719.9	57117.6	348608	93602.2	70914.9	190051	63221.7	50141	218569	49712.3	56261.7	11796	23233.4	69453.4	503583	208532	120857	94312	40878.8	147633
216091	Benzyl butyl phthalate	C19H20O4	910	939	9751	85-68-7	65	2336	2.63852	973.078	0.775062	973.078	0.775062	973.078	0.775062	973.078	0.775062	3.55e-14	1.01e-13					55001.2	98038	101479	38409	24538.3									34746.2		22976.1	41969.1	17573.2	62154.4
322071	Feature 322071						30		2.54412	973.078	4.92539	973.078	4.92539	973.078	4.92539	973.078	4.92539	3.55e-14	7.3e-14	94726.2	178856	201250	96243.2	2.26368e+06	1.991e+06	510934	778615	72794.2	196270	211768	119898	286551	83646	160172	171928	304268	228654	192701	61392.2	52662.6	101273	55680
343717	Feature 343717						56		3.18642	973.078	4.93539	973.078	4.93539	973.078	4.93539	973.078	4.93539	3.55e-14	7.29e-14	502401	1.10395e+06	1.38069e+06	666669	2.15941e+06	4.79586e+06	1.2121e+06	1.34277e+06	277406	456145	703300	673945	1.04768e+06	451992	506953	759222	1.69984e+06	1.12342e+06	1.07136e+06	631460	541206	938202	553205
142970	geranyl-α-terpinene	C20H32	725	745	771		91		17.8349	987.079	1.74014	987.079	1.74014	987.079	1.74014	987.079	1.74014	5.83e-14	6.46e-14			13902.9		1.96867e+06	4.43559e+06	3.19608e+06	2.74894e+06	759818	990630	478931			47060.3		876.872		1072.93		767223	2.66672e+06	3.25774e+06	2.024e+06
330845	Feature 330845						150		6.06497	987.079	2.85523	987.079	2.85523	987.079	2.85523	987.079	2.85523	5.83e-14	3.15e-14	19632.7	15952	18519	11583.4	200668	630266	285676	218720	71190.1	111079	523149	3985.12	11984.1	18946.2	11657.2	20825.5	73096.5	18628.3	22511.7	69821	118988	195220	123309
268262	Caryophyllene	C15H24	849	885	899	87-44-5	107	1419	3.06843	987.079	4.9854	987.079	4.9854	987.079	4.9854	987.079	4.9854	5.83e-14	9.02e-14	2.41404e+06	7.62659e+06	1.03244e+07	4.27354e+06	633821	2.15648e+07	1.20445e+06	891381	211527	372828	273759	2.86385e+06	3.44132e+06	3.09294e+06	2.24323e+06	5.55187e+06	8.66473e+06	8.52136e+06	6.20011e+06	693907	637550	1.16287e+06	648118
211283	Feature 211283						73		3.37458	994.08	2.32519	994.08	2.32519	994.08	2.32519	994.08	2.32519	4.63e-14	5.8e-14	872497	1.08484e+06	1.13487e+06	727496	2.40382e+06	5.94366e+06	1.79024e+06	3.81216e+06	1.21561e+06	1.459e+06	1.55677e+06	643751	1.74001e+06	614777	1.03569e+06	721825	1.2195e+06	947476	3.51674e+06	1.26544e+06	1.26679e+06	2.56602e+06	1.66906e+06
365461	Limonen-6-ol, pivalate	C15H24O2	767	785	2829		55		2.49522	994.08	4.87539	994.08	4.87539	994.08	4.87539	994.08	4.87539	4.63e-14	5.53e-14	2.5054e+06	8.2335e+06	8.19765e+06	4.43507e+06	1.46239e+06	1.65962e+07	2.53714e+06	1.99907e+06	631900	1.25082e+06	2.89466e+06	2.70092e+06	7.64783e+06	3.73598e+06	2.45019e+06	5.28678e+06	2.15147e+07	8.29601e+06	6.69654e+06	1.59313e+06	1.22594e+06	1.10156e+06	2.8569e+06
106146	Feature 106146						199		8.03011	1001.08	0.50504	1001.08	0.50504	1001.08	0.50504	1001.08	0.50504	1.15e-14	4.45e-14	38334	77010.2	22391.5	21225.3	853293	653032	1.55025e+06	553975	90678.8	307060	99763.8	27487.6	168031	162908	138521	303641	265079	229423	285037	73161.5	64034.5	93414.2	60477.7
122080	Feature 122080						20		3.36432	1001.08	1.95016	1001.08	1.95016	1001.08	1.95016	1001.08	1.95016	1.15e-14	8.07e-14	7.27067e+06	3.84535e+06	4.07064e+06	3.98849e+06	1.96906e+06	1.34058e+07	5.74134e+06	3.39075e+06	2.27467e+06	1.5755e+06	1.29614e+06	8.537e+06	4.50412e+06	6.4301e+06	7.71731e+06	5.16496e+06	6.66242e+06	3.90938e+06	4.96487e+06	2.54338e+06	6.98365e+06	9.56981e+06	1.71146e+06
250289	Feature 250289						95		3.35901	1001.08	2.23518	1001.08	2.23518	1001.08	2.23518	1001.08	2.23518	1.15e-14	0	205048	133040	85991.4	65540.4	675528	1.82729e+06	956554	697937	265744	351218	1.08611e+06	50874.1	330267	101686	230849	83403.3	765321	128839	619224	309041	566472	983060	545947
292127	Feature 292127						41		2.38636	1008.08	3.61029	1008.08	3.61029	1008.08	3.61029	1008.08	3.61029	1.14e-14	9.96e-14	2.03541e+06	2.1631e+06	1.15504e+06	1.01866e+06	1.58639e+06	7.36872e+06	1.05637e+06	875755	370870	415572	1.43313e+06	1.83672e+06	2.44876e+06	2.07487e+06	1.37278e+06	1.4042e+06	1.3779e+06	2.17753e+06	1.16962e+06	768701	618288	735227	590176
350951	Feature 350951						138		9.17171	1015.08	2.60021	1015.08	2.60021	1015.08	2.60021	1015.08	2.60021	2.27e-14	6.91e-14	15135	17064	4940.18	16942.4	293072	823983	464760	389901	94195.9	157472	146590	16832.8	28444.8	16073.5	11071.3	12177.2	100129	13862.6	37883.5	180734	284460	414140	281559
382526	Feature 382526						138		2.74164	1015.08	2.80022	1015.08	2.80022	1015.08	2.80022	1015.08	2.80022	2.27e-14	0	7794.61	15304.2	834.703	11163.5	118051	411394	182456	172722	41431.6	70414.6	107288	1957.16	7769.55	14901	9435.97	7786.41	59761.9	10995	22398	67032.1	120318	157830	119926
182854	Benzyl butyl phthalate	C19H20O4	915	937	9638	85-68-7	149	2336	2.89246	1015.08	6.96556	1015.08	6.96556	1015.08	6.96556	1015.08	6.96556	2.27e-14	1.29e-14	6369.39	3581.22	24881.6	14548.3		4750.94			18104.8	520.374		25540.5		1000.04		712.24	3596.88	60422.5	26630.3
357590	Benzyl butyl phthalate	C19H20O4	887	914	9498	85-68-7	91	2336	2.57196	1022.08	0.0850068	1022.08	0.0850068	1022.08	0.0850068	1022.08	0.0850068	6.75e-14	4.96e-14	56449	137160	135896	58098.7		105238			71226.7	726.657		8213.85	16146.7		30175.4	55548.9	1587.45	128498				18492.7
375458	Feature 375458						157		5.35094	1029.08	0.345028	1029.08	0.345028	1029.08	0.345028	1029.08	0.345028	6.71e-14	3.26e-14	6888.43	24603.3	10438.5	8541.58	305009	156501	516350	178633	27646.5	121159	51715.2	2828.65	63843	54223.8	42891.9	84566.2	88280	73143.9	90851.9	8610.75	11964.4	23788.4	13997
373091	Feature 373091						148		7.1941	1029.08	0.490039	1029.08	0.490039	1029.08	0.490039	1029.08	0.490039	6.71e-14	9.17e-14	8800.19	27557.1	9128.52		369907	246741	603219	218744	27632.9	139336	32950.1		69178.3	53591.2	28719.4	93672.4	98668.7	93271.4	119361		2095.47	10613.8	1030.85
359102	α-Methylstyrene	C9H10	809	893	4350	98-83-9	48	976	2.4928	1029.08	2.16017	1029.08	2.16017	1029.08	2.16017	1029.08	2.16017	6.71e-14	6.24e-14	562086	457541	441289	492758	199666	1.04323e+06	478151	233186	156752	141030	612737	466070	365370	316102	387249	508893	637704	531641	849927	202242	513969	798352	200573
8855	Phenol, p-tert-butyl-	C10H14O	908	912	6632	98-54-4	135	1295	33.4679	1029.08	2.5052	1029.08	2.5052	1029.08	2.5052	1029.08	2.5052	6.71e-14	1.08e-13	3.66678e+06	2.71291e+06	2.69723e+06	2.06832e+06	1.11609e+08	2.25497e+08	1.58463e+08	1.33136e+08	3.91365e+07	5.49404e+07	4.36775e+07	2.02017e+06	2.32608e+06	2.44556e+06	1.7361e+06	2.62224e+06	3.54294e+06	2.93059e+06	1.48599e+06	7.97974e+07	8.16218e+07	1.18805e+08	7.62795e+07
368599	Phenol, p-tert-butyl-	C10H14O	727	810	2961	98-54-4	91	1295	6.94678	1029.08	2.77022	1029.08	2.77022	1029.08	2.77022	1029.08	2.77022	6.71e-14	1.62e-14	114659	64361.7		31887.5	1.28353e+06	4.25612e+06	1.72397e+06	1.4965e+06	499736	782174	1.10158e+06	56463.9	194485	64554	149451	26717.4	128957	7806.93	221757	758555	781409	1.25168e+06	835013
307664	Feature 307664						135		13.7958	1029.08	3.12525	1029.08	3.12525	1029.08	3.12525	1029.08	3.12525	6.71e-14	8.63e-14	67245.5	57173.2	24212.2	32547.5	1.57862e+06	4.53245e+06	2.44122e+06	2.09819e+06	457775	613813	931228	73356.4	93505.4	72955.2	58741.2	242999	108499	30247.5	112166	953316	1.00486e+06	1.64859e+06	946449
364145	Feature 364145						135		8.77347	1029.08	3.61029	1029.08	3.61029	1029.08	3.61029	1029.08	3.61029	6.71e-14	9.96e-14	115985	100509	36931.9	44988.8	841397	2.80378e+06	1.25768e+06	1.00394e+06	227889	301490	402850	94108.1	151205	117416	86535.3	54789.2	69548.1	63237.9	68926.9	563251	534845	919330	476435
223023	Feature 223023						270		8.53462	1036.08	0.570046	1036.08	0.570046	1036.08	0.570046	1036.08	0.570046	8.88e-14	1.97e-14	6080.6	21703.3	2920.89	5875.08	295931	206844	502090	186937	29522.5	120445	55168.5	4273.33	82459.5	46097.5	39011.3	88353.7	119446	81025.8	94105.2	9293.68	18605.2	28509.6	16431.5
267801	13,16-Seco-D-nor-5α-androsta-13(18),15-diene	C18H28	741	751	710	31239-26-6	67		7.16657	1036.08	1.08509	1036.08	1.08509	1036.08	1.08509	1036.08	1.08509	8.88e-14	6.21e-14			48644.8		372354	2.0311e+06	2.13528e+06	2.00776e+06	83840.9	211159	252341						55510.6	2422.31		778998	307018	678521	445859
344252	Feature 344252						23		2.36075	1036.08	2.09517	1036.08	2.09517	1036.08	2.09517	1036.08	2.09517	8.88e-14	1.07e-13	997952	571466	588217	550795	305860	2.1446e+06	786611	519610	374999	273867	220519	1.1422e+06	631075	803999	998958	700236	889963	576279	839483	395914	913897	1.20586e+06	260497
367816	Feature 367816						157		4.98879	1036.08	2.36019	1036.08	2.36019	1036.08	2.36019	1036.08	2.36019	8.88e-14	9.52e-14				3662.57	40955.9	107359	36998.7	13582.9	1586.52	6822.62				1629.98					2529.89	6406.99		7376.1
380606	Feature 380606						138		2.17597	1036.08	2.39019	1036.08	2.39019	1036.08	2.39019	1036.08	2.39019	8.88e-14	9.4e-14	40446.7	24544.4	33412.5	19122.2	275030	656115	412583	308088	115342	158536	144725	24863.3	49842.8	27811.6	37180.2	29736	88412.9	30097.9	62444.5	206376	214271	300990	190131
231079	Dimethyl phthalate	C10H10O4	922	935	7659	131-11-3	163	1454	17.7299	1036.08	2.85523	1036.08	2.85523	1036.08	2.85523	1036.08	2.85523	8.88e-14	3.15e-14	545782	593423	606399	373722	1.48892e+07	3.12195e+07	1.92066e+07	1.46375e+07	5.66573e+06	1.0435e+07	8.01031e+06	245442	315413	298744	258095	666577	1.11186e+06	872377	439705	5.20817e+06	4.33537e+06	8.99655e+06	5.74752e+06
372880	Feature 372880						163		7.24007	1036.08	3.32027	1036.08	3.32027	1036.08	3.32027	1036.08	3.32027	8.88e-14	1.35e-14	31561.5	39387.2	21720.5	15801.7	570438	1.76057e+06	693736	509650	156201	270274	391911	28928.3	32114.5	45715.7	27703.1	41503.8	80117.3	55098.4	51062	171990	141259	314077	184954
384489	Feature 384489						143		2.4703	1043.08	2.4752	1043.08	2.4752	1043.08	2.4752	1043.08	2.4752	0	7.26e-14	27946.4	30200.7	19482.2	24705.7	71208.8	64555.7	98714	250600	11011.6	22030.9	8820.48	21224.1	11466.4	10643.1	21772.9	19851.3	35345.1	2822.82	36398.2	159278	236763	57199.5	26204.5
198467	Feature 198467						268		9.97774	1043.08	6.72554	1043.08	6.72554	1043.08	6.72554	1043.08	6.72554	0	2.67e-14	514.326	3379.89	1323.77	262.526	99089.4	82153.6	172415	61608	6738.6	37437.5	18949.2	1311.96	30532.2	21378.2	18434.3	35746.4	42068.8	24446.6	34216	4152.16	2155.36	11470.1	4577.41
246427	10,18-Bisnorabieta-8,11,13-triene	C18H26	705	782	5304	32624-67-2	227		4.30441	1050.08	0.295024	1050.08	0.295024	1050.08	0.295024	1050.08	0.295024	2.19e-14	9.52e-14	2761.11	6992.88	3772.48	2232.68	77272.5	59458.3	108018	54391.7	10746.9	27949.8	206349	6576.6	20427.4	17400	13762.3	26541.2	35094.6	18496.1	20272.1	10023.2	16962.9	19347	16684.1
351903	Feature 351903						226		2.53201	1057.08	2.15017	1057.08	2.15017	1057.08	2.15017	1057.08	2.15017	4.35e-14	6.27e-14	18309.4	10986.8	10535	12793.8	19919.4	106939	20960.1	21756.8	7210.93	13263.5	13343	8580.72	10371.9	9488.34	9679.87	13349.6	13729.1	11291.1	23638.4	20840.8	13285.1	21000.2	22038.1
356656	Ascaridole epoxide	C10H16O3	707	788	3785	135760-25-7	135		9.87512	1057.08	2.5202	1057.08	2.5202	1057.08	2.5202	1057.08	2.5202	4.35e-14	8.92e-14	69245.8	56514.2	55055.8	40272.8	995047	3.16565e+06	1.75356e+06	1.13144e+06	375700	508357	333337	42317.5	67129.8	41171.6	43324	56043.2	123466	30884.2	82653.9	467586	931077	1.96251e+06	609853
87282	Ethanone, 1-[2,3-dihydro-1,1,2,6-tetramethyl-3-(1-methylethyl)-1H-inden-5-yl]-	C18H26O	757	849	6484	68140-48-7	215	1830	16.8911	1064.09	6.78054	1064.09	6.78054	1064.09	6.78054	1064.09	6.78054	8.65e-14	1.33e-14	8230.82	29191.5	17484.9	9891	1.77052e+06	4.69305e+06	2.9568e+06	2.34294e+06	477868	783921	492523	20961.9	24425.6	29004.7	9916.67	27174.5	57059.9	30858.6	54103.8	999514	1.59323e+06	2.55794e+06	1.85185e+06
81813	(E)-β-Famesene	C15H24	770	822	1267	18794-84-8	93	1457	10.7483	1064.09	6.84555	1064.09	6.84555	1064.09	6.84555	1064.09	6.84555	8.65e-14	2.63e-14	669008	1.05415e+06	701888	643704	307175	559705	456297	234475	39847.6	88097	110067	657838	424363	459964	176411	1.18968e+06	1.03252e+06	1.38349e+06	164381	15839.5	37840.6	29749.7	40017.5
307686	β-Bisabolene	C15H24	744	796	941	495-61-4	69	1509	6.12763	1071.09	0.75006	1071.09	0.75006	1071.09	0.75006	1071.09	0.75006	8.59e-14	5.99e-14	111265	231246	239734	156548								215680		26320		341898	90239.6	320205	121884				62294.4
365317	Feature 365317						281		4.57119	1078.09	2.25518	1078.09	2.25518	1078.09	2.25518	1078.09	2.25518	6.4e-14	0	434287	375342	254381	283236	381453	1.18606e+06	437887	369009	236837	251602	255011	256587	307405	322401	266004	365089	394270	323128	523938	344043	308169	423199	317393
274837	Feature 274837						176		4.06893	1078.09	3.01524	1078.09	3.01524	1078.09	3.01524	1078.09	3.01524	6.4e-14	5.96e-14	159834	179675	135613	137328	740271	944672	653298	601415	216800	276332	761732	96407.5	242795	269308	160008	532997	570812	458079	106884	356369	191771	316904	235769
340479	Feature 340479						253		7.46639	1078.09	6.56553	1078.09	6.56553	1078.09	6.56553	1078.09	6.56553	6.4e-14	0	3192.28	18154.3	3927.84	6581.18	195571	129885	323564	124762	22108.1	70520.9	64602.1	8321.95	67003.2	45046.3	38186.8	76026.4	85990.5	60966	66220	7055.11	12256.6	14153.8	13487.1
357798	Feature 357798						241		5.16698	1085.09	2.42019	1085.09	2.42019	1085.09	2.42019	1085.09	2.42019	2.12e-14	3.71e-14	28381.4	34650.7	26992.9	16546.9	100241	96338.1	79829.7	78385.1	17260.7	32439	22703.6	16762.3	40757	19975.5	29337.3	20169.6	37956.7	41963.8	90991.1	23913.5	19034.9	49146.1	29875.3
377414	Feature 377414						205		2.76211	1085.09	5.74046	1085.09	5.74046	1085.09	5.74046	1085.09	5.74046	2.12e-14	4.7e-14	2549.32	1375.85	1725.23		15058	17409.1	4967.68	8064.1		1655.54	6840.39	2843.03	462.22	6582.74		9416.59	12506.7	14104.1	9346.54	1660.7	2287.02	817.054	1514.64
368140	Feature 368140						121		8.09833	1092.09	0.800064	1092.09	0.800064	1092.09	0.800064	1092.09	0.800064	2.11e-14	4.21e-14						96661.7	120729	137909			17503.3									36016.9	727.01	15416.1	7571.6
370217	Feature 370217						121		7.79361	1099.09	0.705056	1099.09	0.705056	1099.09	0.705056	1099.09	0.705056	2.09e-14	0						127914	153291	151081		814.924										19091.3		27127.2	19656.1
384307	Cyclodecasiloxane, eicosamethyl-	C20H60O10Si10	773	775	6297	18772-36-6	221	2035	3.13011	1099.09	4.29534	1099.09	4.29534	1099.09	4.29534	1099.09	4.29534	2.09e-14	6.28e-14	158608	60798.1	38972.6	89810.5	153219	1.08795e+06	376169	277127	170527	73035.4	253376	104218	199348	69818.5	98973.6	100463	147087	31031	87509.3	162806	223336	430713	244682
381379	Tetracosamethyl-cyclododecasiloxane	C24H72O12Si12	763	851	4096	18919-94-3	221		5.31896	1099.09	4.71538	1099.09	4.71538	1099.09	4.71538	1099.09	4.71538	2.09e-14	9.53e-14	185247	70214	46397.8	88515.6	284079	1.01537e+06	591286	503516	277902	184929	610545	147256	318628	109040	131840	133130	196215	41212.7	139152	251571	365166	702671	298505
365507	Hexaethylene glycol monododecyl ether	C24H50O7	755	763	5439	3055-96-7	46		3.56978	1099.09	6.03048	1099.09	6.03048	1099.09	6.03048	1099.09	6.03048	2.09e-14	5.96e-14	56205.8	54857.6	67288.1	57946.7	92546.9	47832.1	30686.8	90197.3	56479.8	93248.3	24589.8	74547.8	62069.1	75723.6	55440.2	64927.4	89201.2	75004.6	66608.5	81839.5	105020	39599	122146
366088	Diethylene glycol monododecyl ether	C16H34O3	767	786	2127	3055-93-4	44		2.15389	1099.09	6.12549	1099.09	6.12549	1099.09	6.12549	1099.09	6.12549	2.09e-14	1.03e-13	245126	200350	183431	280834	303660	229259	206483	187962	198840	380867	149274	255045	204343	267343	192517	283681	298508	267579	295305	324017	285289	193621	265995
327443	Nonadecane	C19H40	761	910	1366	629-92-5	72	1900	3.44772	1099.09	6.80554	1099.09	6.80554	1099.09	6.80554	1099.09	6.80554	2.09e-14	3.96e-14	17018.1	39776.7	45849.2	9737.28	51370.7	5114.91	902.155	17166.3	264467	82646.2	153403		112731	64930.9	19657.6	19823.2	106690	54765.7	80481.4	48314.6	67406.1	78429.2	92661.7
386377	N-Methyl-N-benzyltetradecanamine	C22H39N	888	898	6598	83690-72-6	134		2.71369	1113.09	0.710057	1113.09	0.710057	1113.09	0.710057	1113.09	0.710057	6.2e-14	1.58e-14	1.14027e+06	2.75101e+06	1428444	546226	803665	417926	2.70216e+06	2.43205e+06	5.44472e+06	2.3143e+06	9.8414e+06	2.6501e+06	1.55724e+07	1.30035e+06	8.37191e+06	1.18448e+06	9.59345e+06	567695	2.79434e+06	737286	1.01958e+06	8.27841e+06	3.47088e+06
354719	N-Methyl-N-benzyltetradecanamine	C22H39N	868	882	4822	83690-72-6	134		2.54259	1120.09	0.485039	1120.09	0.485039	1120.09	0.485039	1120.09	0.485039	4.11e-14	5.79e-14	308012	1.11632e+06	563224	139817	150863	3.20811e+06	820889	547790	3.23132e+06	549786	976034	991028	9.8318e+06	432788	1.21634e+07	295481	1.97682e+06	149845	4.39781e+06	127986	204771	3.91576e+06	638628
345974	Feature 345974						34		3.28403	1120.09	0.62005	1120.09	0.62005	1120.09	0.62005	1120.09	0.62005	4.11e-14	9.06e-14					1448.11	69564.2	5697.81								5950.84					12263.1
369565	Feature 369565						259		5.61206	1127.09	1.48012	1127.09	1.48012	1127.09	1.48012	1127.09	1.48012	0	4.56e-14	796.186	239.772		1324.77	35549.5	68585.4	59124.9	48347.1	9408.07	18397.1	26967.5	3164.73	2475.57	1792.18	1203.2	1246.21		37.715		16172.3	31548.7	50513.7	40793.4
307579	cis-α-Bisabolene	C15H24	808	863	723	29837-07-8	93	1504	7.5471	1127.09	6.2255	1127.09	6.2255	1127.09	6.2255	1127.09	6.2255	0	8.66e-14	952147	1.2186e+06	616363	687350	72316.7	1.00966e+06	49677.1	35613.7	2771.74	2228.65	86485.5	702142	810539	611242	125908	881748	636232	1.03973e+06	102405	18418.2	5681.04	20865.3
324565	cis-α-Bisabolene	C15H24	785	837	528	29837-07-8	93	1504	7.47214	1127.09	6.32051	1127.09	6.32051	1127.09	6.32051	1127.09	6.32051	0	5.69e-14	849463	1.11613e+06	554125	649123	38266.8	879626	19029.8	17121			73557.1	633060	722377	575775	96909.2	801741	582105	942488	71174.2	12764.6	5260.74	1933.48
299811	Octasiloxane, 1,1,3,3,5,5,7,7,9,9,11,11,13,13,15,15-hexadecamethyl-	C16H50O7Si8	712	740	4541	19095-24-0	291		14.1957	1141.09	6.2755	1141.09	6.2755	1141.09	6.2755	1141.09	6.2755	2.02e-14	5.73e-14	1526.33	1201.85		473.928	32604.8	28840.8	45313	17863.5	707.867	8294.51	7176.26	1556.21	11311.9	6998.78	944.446	8376.54	13339	7608.07	7128.19	1037.66	778.466	328.357	846.988
376286	Feature 376286						223		3.12609	1148.09	0.275022	1148.09	0.275022	1148.09	0.275022	1148.09	0.275022	6.01e-14	2.04e-14	5957.67	17727.4	24184.2	1928.31			1239.27		134.459						4491.04	12379.5	74832	2516.21	109919	645.719	1280.73
222103	Feature 222103						162		6.64137	1148.09	0.850068	1148.09	0.850068	1148.09	0.850068	1148.09	0.850068	6.01e-14	0					44026.5	13204.4	38394.5	22395.2		2034.98				3524.73
274117	Feature 274117						162		5.07764	1148.09	0.885071	1148.09	0.885071	1148.09	0.885071	1148.09	0.885071	6.01e-14	5.08e-14					41872.4	12384	36833.3	22158.6		2040.07				5003.94
373327	Feature 373327						259		3.75942	1148.09	1.04008	1148.09	1.04008	1148.09	1.04008	1148.09	1.04008	6.01e-14	0	603.886			955.671	22570.8	36551.1	34187.1	27057.1	5345.14	11705.9	11665	738.443	2756.28	429.103	37.3121					9534.99	16773.1	27425.7	22771.4
378633	Feature 378633						135		5.9933	1162.09	0.570046	1162.09	0.570046	1162.09	0.570046	1162.09	0.570046	9.9e-14	1.97e-14		14970.8			42026.6	72893.9	112728	66817.6		19126.6	6758.18			15528.9			6846.33	2338.74	4877.31	12292.8	8965.72	6171.36	29019.4
369698	Feature 369698						201		3.09355	1162.09	0.725058	1162.09	0.725058	1162.09	0.725058	1162.09	0.725058	9.9e-14	4.65e-14	247.096			5731.97	7300.5	10824.3	21625.3	8879.91	181.864	7399.21	3793.34			8469.38	138.785	4391.54	8033.78			979.647			2543.26
378186	Feature 378186						259		2.83596	1162.09	1.02008	1162.09	1.02008	1162.09	1.02008	1162.09	1.02008	9.9e-14	2.2e-14	807.047	52.6697	483.502	709.897	15714.6	25176.6	19529.8	17516.7	2108.54	5942.94	12896.9	980.175	343.52	587.631	1404.78	0.7447				6937.69	8999.07	15401	14343.8
364183	Feature 364183						211		5.80462	1162.09	1.2851	1162.09	1.2851	1162.09	1.2851	1162.09	1.2851	9.9e-14	8.74e-14					64411.1	21467.1	58220.3	32623.5		15714.8	19332.5	264.615								2492.72			258.211
349322	Feature 349322						309		8.16899	1162.09	1.56513	1162.09	1.56513	1162.09	1.56513	1162.09	1.56513	9.9e-14	7.18e-14	6159.21	5162.67	5765.48	9055.6	86684.7	48735.8	81588.7	58003.3	4515.95	23828.8	27286.7	6382.59	20159.1	15806.5	9951.62	10229.6	20341.6	13604.4	17370.9	11786.6	8534.38	13666.6	5977.68
359518	Feature 359518						227		6.93918	1169.09	0.395032	1169.09	0.395032	1169.09	0.395032	1169.09	0.395032	1.97e-14	5.69e-14	2046.69		1781.82	2691.29	2777.7	11591.8	8060.54	9247.78	4767.94	2824.05	3504.49	595.523		2190.91	975.345	2426.31			3646.22	3314.49	7211.55	9440.82	7996.76
319504	Feature 319504						34		3.97093	1176.09	0.555044	1176.09	0.555044	1176.09	0.555044	1176.09	0.555044	5.87e-14	0						82324.8													7175.76				19626.7
265643	Feature 265643						293		2.82684	1176.09	0.575046	1176.09	0.575046	1176.09	0.575046	1176.09	0.575046	5.87e-14	3.91e-14	410.02	885.175	132.164		1153.21	1051.21	1497.3	631.344	3734.61			1730.71		602.738		206.672	2110.14	2954.89			713.551		144.364
350351	Feature 350351						225		3.21052	1176.09	0.690055	1176.09	0.690055	1176.09	0.690055	1176.09	0.690055	5.87e-14	3.26e-14				1040.5	26339.3	6651.23	17156.4	17502.4	248.98	5957.38	18351					1237.98	2632.08						1541.71
354706	Feature 354706						155		3.67751	1176.09	0.760061	1176.09	0.760061	1176.09	0.760061	1176.09	0.760061	5.87e-14	7.39e-14					9942.95	185.978	13561	7830.69			46634.5
384065	Feature 384065						293		2.71774	1176.09	0.825066	1176.09	0.825066	1176.09	0.825066	1176.09	0.825066	5.87e-14	2.72e-14	853.022	840.357	47.5431		2568.92	926.541	1846.27	403.465	4553.12	466.214		2183.21		623.628		795.485	2651.12	5081.68		25.1526	453.077	41.467	680.245
363094	Feature 363094						147		4.9843	1176.09	0.975078	1176.09	0.975078	1176.09	0.975078	1176.09	0.975078	5.87e-14	8.07e-14					163629		12526.2	155768	44577.5	120999	131300									12903.2	18483.8	49734.4	15190.7
299145	Feature 299145						147		5.15403	1176.09	1.11509	1176.09	1.11509	1176.09	1.11509	1176.09	1.11509	5.87e-14	0					177524		30317.6	167855	53313.3	125383	184388									2038.74	26040.5	66561.6	20434.1
371267	Feature 371267						208		4.64461	1176.09	6.74054	1176.09	6.74054	1176.09	6.74054	1176.09	6.74054	5.87e-14	0	69889.5	59166.9	65398.7			63925.7	2077.83			409.577	7239.56	37885.2	137198	36508	41579.6	61283.7	280291	45681.7	137697				2365.97
276497	2,5,8,11,14-Pentaoxahexadecan-16-ol	C11H24O6	709	777	3401	23778-52-1	59	1786	2.67556	1183.09	1.17509	1183.09	1.17509	1183.09	1.17509	1183.09	1.17509	5.84e-14	7.65e-14	895583	901134	831113	771112	904109	752624	595574	516888	522941	689526	364420	661107	632086	728033	769904	792137	722077	1.08958e+06	1.78754e+06	574389	542938	364698	783631
371955	Feature 371955						223		4.99266	1183.09	6.66053	1183.09	6.66053	1183.09	6.66053	1183.09	6.66053	5.84e-14	0	109007	124139	84807.7	20318.1	4871.54	152935	23010.2	10217.5	7704.59	4818.02	8021.86	55175.6	213538	90711.6	71145.5	143787	473381	59922.1	181127	9003.95		14538.2	3187.75
380152	Feature 380152						30		2.18127	1197.1	0.640051	1197.1	0.640051	1197.1	0.640051	1197.1	0.640051	9.61e-14	8.78e-14	1.03783e+06	1.12704e+06	958319	771760	535262	424606	608289	434500	519382	324693	487663	340188		504529	544669	886884	696839	907062	398114	398626	435501	480480	747410
381011	Feature 381011						34		3.18935	1204.1	0.575046	1204.1	0.575046	1204.1	0.575046	1204.1	0.575046	7.64e-14	3.91e-14	10253.6	17079.7	25728.2	12057.2	1373.19	87303.5					43597.1			24906.8					23672.1	32463.9	16502.5
385332	Hexaethylene glycol	C12H26O7	891	914	5462	2615-15-8	87	2080	3.1685	1204.1	0.735059	1204.1	0.735059	1204.1	0.735059	1204.1	0.735059	7.64e-14	9.17e-14	1.44056e+06	1.60948e+06	1.61597e+06	1.4315e+06	1.38554e+06	1.21889e+06	1.24032e+06	1.14264e+06	922560	1.31606e+06	730290	1.27143e+06	1.13761e+06	1.35542e+06	1.14019e+06	1.60323e+06	1.3003e+06	1.87912e+06	1.58582e+06	1.13062e+06	1.1901e+06	1.24081e+06	1.33832e+06
374857	2-[2-[2-[2-[2-[2-[2-[2-(2-Hydroxyethoxy)ethoxy]ethoxy]ethoxy]ethoxy]ethoxy]ethoxy]ethoxy]ethanol	C18H38O10	803	847	2900	3386-18-3	45	2937	3.71287	1218.1	0.0800064	1218.1	0.0800064	1218.1	0.0800064	1218.1	0.0800064	3.78e-14	8.78e-14	9.60576e+06	1.02081e+07	1.03519e+07	1.00888e+07	8.59463e+06	7.90209e+06	9.1982e+06	7.7441e+06	5.71521e+06	7.99867e+06	5.83221e+06	8.34357e+06	7.53749e+06	8.58388e+06	7.25059e+06	9.97798e+06	1.08601e+07	1.08554e+07	9.61294e+06	8.07507e+06	7.89452e+06	8.3946e+06	9.30685e+06
378625	Heptaethylene glycol	C14H30O8	791	802	2008	5617-32-3	87	2364	2.74025	1218.1	0.215017	1218.1	0.215017	1218.1	0.215017	1218.1	0.215017	3.78e-14	2.61e-14	1.02223e+06	1.03066e+06	1.05174e+06	1.00577e+06	883899	906253	885681	773324	586370	902186	527818	821764	696225	894293	806284	1.05055e+06	899868	1.21963e+06	982219	822186	741222	791412	995194
382294	Feature 382294						89		4.18032	1218.1	0.400032	1218.1	0.400032	1218.1	0.400032	1218.1	0.400032	3.78e-14	4.21e-14	3.8679e+06	4.10945e+06	4.14171e+06	4.07832e+06	3.68591e+06	3.23646e+06	3.16787e+06	2.65168e+06	2.1967e+06	3.39481e+06	1.92796e+06	2.9628e+06	2.86377e+06	3.35351e+06	3.31268e+06	3.78886e+06	3.4895e+06	4.92971e+06	4.79615e+06	2.88418e+06	2.78247e+06	2.98563e+06	3.56998e+06
385222	Hexaethylene glycol	C12H26O7	815	831	3384	2615-15-8	177	2080	3.52551	1218.1	0.450036	1218.1	0.450036	1218.1	0.450036	1218.1	0.450036	3.78e-14	8.74e-14	134746	150090	163207	158015	127619	84728.4	87981	92714.6	66056.4	111056	39458.1	104768	44954.5	99365.8	117247	123758	110895	191296	146916	111937	86138.8	79824.3	104691
376310	Feature 376310						211		4.82598	1218.1	0.600048	1218.1	0.600048	1218.1	0.600048	1218.1	0.600048	3.78e-14	1.87e-14					72860.6	18557.4	65259.2	46653.5	557.714	14294.3	18897.7			419.641				1229.49		446.134
383811	Feature 383811						239		4.82615	1218.1	0.835067	1218.1	0.835067	1218.1	0.835067	1218.1	0.835067	3.78e-14	1.35e-14	3749.75	2252.81	2399.05		27713.8	3570.83	22482	15001.4	1953.37	8282.63	14604.1			8014.91		2970.42	1239	226.54	3195.38	2503.8
383843	N-Benzyl-N-methyl-2-phenoxyethanamine	C16H19NO	839	842	1525	58929-71-8	135		2.69772	1218.1	0.965077	1218.1	0.965077	1218.1	0.965077	1218.1	0.965077	3.78e-14	4.66e-14	41509	82299.1	51235.5	20092.5		75134.1	75431.7	88261.2	113330	35826.9	115331	151445	689322	44216	678763	25231	122140	24336.7	285125			188387	328227
364563	Feature 364563						81		4.78553	1218.1	5.88047	1218.1	5.88047	1218.1	5.88047	1218.1	5.88047	3.78e-14	9.17e-14	84705	188484	152641	120766		143617	40122.4	39349.3		8276.66	267503	114723	178154	94218.6	65200.1	234074	451421	225064	321842	5587.18	20339.9	43838.4	8140.33
377759	Heptaethylene glycol	C14H30O8	860	860	4108	5617-32-3	45	2364	3.14675	1225.1	0.545044	1225.1	0.545044	1225.1	0.545044	1225.1	0.545044	9.39e-14	6.18e-14	2.117e+07	2.18072e+07	2.34187e+07	2.17398e+07	2.14613e+07	1.8872e+07	1.50563e+07	1.48884e+07	1.2362e+07	1.839e+07	1.27345e+07	1.75051e+07	1.78881e+07	1.79911e+07	1.68708e+07	2.02621e+07	1.9697e+07	2.77882e+07	2.77369e+07	1.53332e+07	1.51624e+07	1.63344e+07	1.98315e+07
385280	Feature 385280						30		2.23527	1225.1	0.765061	1225.1	0.765061	1225.1	0.765061	1225.1	0.765061	9.39e-14	1.03e-13	1.19034e+06	1.18258e+06	1.13118e+06	867709	370722	519279	676579	344073	684067	69530	474188	134228		204640	513859	1.01538e+06	547259	1.02559e+06	499064	199323	187839	412822	800558
383337	Feature 383337						293		2.46251	1232.1	0.685055	1232.1	0.685055	1232.1	0.685055	1232.1	0.685055	9.34e-14	4.92e-14	153.696	584.515	440.208		3282.92	369.206	3334.7	2695.84	3098.26	882.078	1439.37	2927.54	1146.42	1330.13	2577.69	967.424	2704.59	3786.87	1215.62	789.998	2855.02	668.224	1284.33
381493	Di-isononyl phthlate	C26H42O4	732	772	1760	20548-62-3	149		2.88549	1232.1	1.03508	1232.1	1.03508	1232.1	1.03508	1232.1	1.03508	9.34e-14	2.17e-14									129465			19754.1						45703.5			11280.8
376712	Feature 376712						77		2.87512	1281.1	0.235019	1281.1	0.235019	1281.1	0.235019	1281.1	0.235019	7.19e-14	2.39e-14	297576	195177	73757.7	127285	99570.8	78242.1	65729.3	66428.5	37849.4	63842.6	111859	215329	132291	171120	84010.6	170889	106191	151136	112211	66995.7	37477.5	48527.8	72442.4
214006	Feature 214006						30		2.66548	1281.1	1.04508	1281.1	1.04508	1281.1	1.04508	1281.1	1.04508	7.19e-14	0	453017	462248	478386						458362		390964					597500	693254	939464	831526				102489
355914	Feature 355914						340		9.94521	1281.1	1.35511	1281.1	1.35511	1281.1	1.35511	1281.1	1.35511	7.19e-14	4.98e-14	535.754		1.55874		23477.5	22397.6	27246.9	29561	2342.16	13861	4917.46		1439.5	1182.41	1393.42	2459.95	6363.42		2520.4	601.452	1.24478	1478.18	732.152
306375	Feature 306375						309		2.75439	1281.1	1.61513	1281.1	1.61513	1281.1	1.61513	1281.1	1.61513	7.19e-14	6.96e-14	1803.41	2305.67	32.804		13106.5	1803.98	14730.7	16111.8	363.779	4493.01	5371.07	8834.96	1194.75	7873.23	722.81	2654.82	2198.54			1276.71	3778.11
294929	Feature 294929						304		2.8904	1288.1	6.72054	1288.1	6.72054	1288.1	6.72054	1288.1	6.72054	1.07e-13	0	2083.25	1826.92	759.102	1381.6	5877.85	1964.66	5143.65	4515.07	754.354	3527.06	2749.34	1363.54	5143.28	3394.89	3087.04	1697.34	3765.64	2722.28	1936.15	1108.8	1815.6	2638.96	1174.76
41238	Feature 41238						149		2.73301	1295.1	1.2401	1295.1	1.2401	1295.1	1.2401	1295.1	1.2401	1.78e-14	9.06e-14								14246.6	150328			17483.4					14253	72753		30149.2	4801.17
197410	Feature 197410						149		2.73733	1295.1	1.2651	1295.1	1.2651	1295.1	1.2651	1295.1	1.2651	1.78e-14	8.88e-14								11018.4	159788			15758.9					15756.1	81210.6		34599.2	6092.33
386528	Feature 386528						322		3.03629	1316.11	1.88015	1316.11	1.88015	1316.11	1.88015	1316.11	1.88015	1.05e-13	2.39e-14	568.318	0.372251		294.828	13650.8	1000.57	10690.4	3437.66	489.333	1704.68	1882.71	453.225	923.737	396.456	11.8103	335.459	2610.32	131.101	760.058		50.1324
384110	Formaldehyde	CH2O	811	882	9427	50-00-0	29	267	3.80436	63.005	0.905072	63.005	0.905072	63.005	0.905072	63.005	0.905072	1.14e-14	1.12e-13	81029.4	69202.3	62812.4	89859.8	133053		85540.4	106761	2.18772e+06	173799	640505	25837	242190	230881	32317.2	31583.3	35254.4	57173.4		181453	142385	19834.9	51364.6
374617	Feature 374617						45		4.61921	175.014	3.05524	175.014	3.05524	175.014	3.05524	175.014	3.05524	4.93e-14	8.83e-14	85890.4	39808.4	57406.8	61764.9	1.28748e+06	4.23658e+06	682932	1.44975e+06	783175	936020	6.15896e+06	170154	91711.9	90044.3	75108.9	99994.2	112730	78034.5	215066	1.44672e+06	3.33113e+06	1.69981e+06	1.34778e+06
327612	Oxirane, (ethoxymethyl)-	C5H10O2	766	818	3300	11/9/4016	43		10.6155	413.033	2.78522	413.033	2.78522	413.033	2.78522	413.033	2.78522	1.39e-14	0	449641	532943	520337	584254	3.67312e+06		75781.6	1.90277e+06	2.40471e+06	3.04861e+06	4.89817e+06	197488	750496	464611	612170	587597	817119	520889	1.1043e+06	3.06656e+06	1.64782e+06	5.00978e+06	3.47421e+06
189035	Dodecane, 2,6,10-trimethyl-	C15H32	797	829	548	3891-98-3	97	1366	15.1309	756.06	6.92555	756.06	6.92555	756.06	6.92555	756.06	6.92555	0	0		6473.62	18702.8	6137.81	2.13478e+06	5.56085e+06	4.76689e+06	3.10215e+06	897499	1.73168e+06	1.10716e+06	16253.4	42413.2	21602.9	24843	18978.3	36642	15180.8	78556.1	1.54583e+06	2.9961e+06	5.97374e+06	3.22941e+06
172006	2,4,4-Trimethyl-1-pentanol, trifluoroacetate	C10H17F3O2	735	802	864		67		5.01	770.062	6.89555	770.062	6.89555	770.062	6.89555	770.062	6.89555	8.97e-14	0		61017.7	155449	46606.3	81095	139423	112478	148151	48612.2	54811.4	4259.08	23575.8	80407.7	12234.2	64806	41508.4	77822.8	41277.2	152597	52185.6	102175	141587	132959
121088	Feature 121088						229		3.38082	791.063	6.96556	791.063	6.96556	791.063	6.96556	791.063	6.96556	8.73e-14	1.29e-14	1442.28	1128.24	682.608	815.637	256624	164414	969463	210354	47774.1	106806	48798.4	1563.09	35520.1	10647.5	2974.02	99740.3	24226.7	28987	13713.6	58492.5	85953.2	168301	164978
237959	Feature 237959						94		11.9507	798.064	6.62053	798.064	6.62053	798.064	6.62053	798.064	6.62053	5.77e-14	1.36e-14	9258.91	21825.1	22282.8	5477.38	610165	1.52926e+06	1.48119e+06	900313	339556	532938	209546		11129	9409.64	6501.3	35179.2	8759.74	110671	31685.2	314174	867378	1.48744e+06	865806
151383	Cyclodecasiloxane, eicosamethyl-	C20H60O10Si10	825	833	8334	18772-36-6	73	2035	10.1565	798.064	6.73554	798.064	6.73554	798.064	6.73554	798.064	6.73554	5.77e-14	2.67e-14	141076	179712	102901	90030.5	107160	534099	235932	380192	1.18856e+06	798661	1.00873e+06	343018	583976	173278	380220	121802	259099	154211	277348	361996	678981	431812	72394
172587	Cyclodecasiloxane, eicosamethyl-	C20H60O10Si10	811	822	8107	18772-36-6	73	2035	10.3892	798.064	6.77554	798.064	6.77554	798.064	6.77554	798.064	6.77554	5.77e-14	5.31e-14	88153	109554	38844.2	37652.1	77897.1	297915	169140	329627	1.10002e+06	725444	978503	285620	496359	134583	322605	62120	167556	61678.4	202153	304618	590128	322845
62643	Feature 62643						43		5.46214	805.064	3.26526	805.064	3.26526	805.064	3.26526	805.064	3.26526	5.72e-14	5.51e-14	501352	494720	375076	329301	2.1726e+06	8.61072e+06	2.22802e+06	2.88305e+06	1.00242e+06	1.7104e+06	2.29094e+06	595556	470855	537447	813414	272646	741949	449782	896644	1.50292e+06	1.22717e+06	2.41646e+06	1.42669e+06
108357	1H-3a,7-Methanoazulene, 2,3,6,7,8,8a-hexahydro-1,4,9,9-tetramethyl-, (1α,3aα,7α,8aβ)-	C15H24	833	852	1052	560-32-7	231	1457	3.1777	805.064	6.97556	805.064	6.97556	805.064	6.97556	805.064	6.97556	5.72e-14	1.29e-14	8062.67	3314.64	2417.26	2095	529456	631056	2.08737e+06	357376	70186.6	197022	52128.4	4061.65	46364.5	17985.8	8597.61	118382	34812.1	51394.7	27748.3	132377	144681	355931	254904
111875	(E)-1-Methyl-4-(6-methylhept-5-en-2-ylidene)cyclohex-1-ene	C15H24	833	864	1256	53585-13-0	107	1533	5.19795	812.065	0.0450036	812.065	0.0450036	812.065	0.0450036	812.065	0.0450036	1.42e-14	4.68e-14	6.12919e+06	1.12152e+07	1.48282e+07	1.06302e+07	1.76883e+06	2.66249e+07	3.97984e+06	1.87185e+06	415187	486843	407906	4.66857e+06	2.43129e+06	3.85877e+06	1.77457e+06	7.40085e+06	1.5284e+07	1.2281e+07	1.29412e+07	1.00143e+06	1.10988e+06	956572	946863
299899	1-(2-Methylphenyl)ethanol	C9H12O	803	927	7126	7287-82-3	43		2.7232	812.065	2.78022	812.065	2.78022	812.065	2.78022	812.065	2.78022	1.42e-14	0	391780	389944	277971	381871	1.70235e+06	9.47999e+06	1.6842e+06	2.58447e+06	787859	1.50168e+06	2.38653e+06	253306	437979	389591	689890	189001	870925	323017	1.04111e+06	997516	921732	1.66698e+06	1.01062e+06
77381	Methiopropamine	C8H13NS	707	725	5532	7464-94-0	97		10.6445	812.065	3.00524	812.065	3.00524	812.065	3.00524	812.065	3.00524	1.42e-14	5.98e-14	59484.4	40837.3	26261.3	20584.8	764867	2.71611e+06	1.36969e+06	1.08437e+06	310825	549913	405576	33010	23409.3	48190	36703.3	29335.9	68888.2	37897	44202.1	607369	959154	1.83306e+06	1.05533e+06
20214	Feature 20214						58		3.58553	812.065	3.08025	812.065	3.08025	812.065	3.08025	812.065	3.08025	1.42e-14	1.17e-13	180782	161308	166096	1.52922e+06	6.57499e+06	2.64114e+06	373093	8.5454e+06	141066	307239	355774	164386	207339	205228	183913	148436	363447	195858	484558	2.36182e+06	7.53805e+06	352576	231286
86677	Octasiloxane, 1,1,3,3,5,5,7,7,9,9,11,11,13,13,15,15-hexadecamethyl-	C16H50O7Si8	708	778	5810	19095-24-0	73		2.72293	812.065	3.32027	812.065	3.32027	812.065	3.32027	812.065	3.32027	1.42e-14	1.35e-14	632958	306138	365717	308576	1.76953e+06	1.13284e+07	2.28312e+06	2.13429e+06	1.59271e+06	1.29798e+06	2.0475e+06	856795	1.17427e+06	800164	3.35703e+06	526194	431859	231891	855634	1.58792e+06	1.97903e+06	3.53531e+06	1.25237e+06
155983	Octasiloxane, 1,1,3,3,5,5,7,7,9,9,11,11,13,13,15,15-hexadecamethyl-	C16H50O7Si8	719	784	5786	19095-24-0	73		2.73781	812.065	3.34527	812.065	3.34527	812.065	3.34527	812.065	3.34527	1.42e-14	1.34e-14	637698	299148	368535	312301	1.77929e+06	1.12122e+07	2.30235e+06	2.16296e+06	1.59715e+06	1.27977e+06	2.18221e+06	858746	1.27549e+06	808384	3.39944e+06	523706	463213	235329	803235	1.59575e+06	1.99446e+06	3.58088e+06	1.2598e+06
223167	Feature 223167						109		12.6534	812.065	3.53528	812.065	3.53528	812.065	3.53528	812.065	3.53528	1.42e-14	5.09e-14	33761.4	45058	51745.4	24273.2	480638	2.08101e+06	828528	801210	238719	348374	241584	35207.3	16231.7	48026.9	24058.4	46629.9	51726.3	46661.3	11461	235959	477530	937632	508335
103333	Phenylethyl Alcohol	C8H10O	871	926	6885	60-12-8	91	1116	2.40492	819.066	2.63521	819.066	2.63521	819.066	2.63521	819.066	2.63521	1.4e-14	5.12e-14	665804	697646	637741	439812	6.04537e+06	5.50552e+07	1.02638e+07	6.34573e+06	2.56593e+06	3.93996e+06	2.48639e+06	838251	1.22281e+06	765704	727400	517275	546429	469493	3.561e+06	3.8703e+06	4.10116e+06	8.40149e+06	4.82794e+06
334454	Feature 334454						112		11.8889	868.069	0.185015	868.069	0.185015	868.069	0.185015	868.069	0.185015	6.63e-14	4.56e-14	15230	12108.4	43409.8	13466.3	252830	503777	422148	373201	76123.1	153949	448864	14212.1	40012.4	19442.7	35161.4	23617.8	183224	22654.2	216226	210949	268563	479308	331352
265572	4-Chloro-3-n-hexyltetrahydropyran	C11H21ClO	739	792	1285	66555-66-6	68		7.1868	896.072	6.60553	896.072	6.60553	896.072	6.60553	896.072	6.60553	6.42e-14	1.36e-14	72311.6	192005	238986	53956.1	648559	1.38975e+06	980048	661434	310539	505026	983196	496500	789543	170975	367850	206585	381882	292149	267008	573118	541778	1.15371e+06	464284
101052	3-Isopropoxy-1,1,1,7,7,7-hexamethyl-3,5,5-tris(trimethylsiloxy)tetrasiloxane	C18H52O7Si7	730	765	5403	71579-69-6	73		27.9566	917.073	6.63553	917.073	6.63553	917.073	6.63553	917.073	6.63553	3.76e-14	0	335366	470581	422621	319843	192565	910265		283390	1.58883e+06	1.48913e+06	982025	101268	315711	105952	282780	370383	571832	497937	686247	102676	173996	132579	8336.35
85436	Feature 85436						73		29.9902	917.073	6.69554	917.073	6.69554	917.073	6.69554	917.073	6.69554	3.76e-14	2.69e-14	277699	401330	349759	259438	143828	667173		243817	1.43754e+06	1.37722e+06	1060627	85073.3	296023	92497.7	254776	294313	476405	410746	533553	65995.8	137735	51885.2
28663	4-tert-Butyl-2-chlorophenol	C10H13ClO	923	925	8525	98-28-2	47		6.63462	931.074	3.06024	931.074	3.06024	931.074	3.06024	931.074	3.06024	0	1.03e-13	22730.4		3206.84	4642.4	726581	1.08364e+06	840032	774472	379503	454725	322430			23537.8		37814.2	43737.7		37675.9	363079	598150	813669	611734
69208	Phenol, 2-chloro-4-(1,1-dimethylpropyl)-	C11H15ClO	828	835	8407	5323-65-9	169	1460	32.6488	1078.09	3.48028	1078.09	3.48028	1078.09	3.48028	1078.09	3.48028	6.4e-14	6.46e-14	55054.8	51196.6	225811	10126.7	1.33928e+06	2.19629e+06	1.5182e+06	1.14668e+06	3.24266e+06	2.64851e+06	5.50985e+06	53783.6	585495	122681	288821	108753	470784	62664.7	185649	1.08558e+06	1.55893e+06	1.59129e+06	1.02763e+06
386658	Hexatriacontane	C36H74	941	941	1817	630-06-8	272	3600	2.74711	1246.1	0.950076	1246.1	0.950076	1246.1	0.950076	1246.1	0.950076	3.69e-14	1.18e-14	284.971	400.438		894.982					1132.76	2114.82	6336.75	4.39452	754.594	898.256			1737				1020	835.057
386599	Octacosane	C28H58	899	935	1436	630-02-4	70	2800	2.88731	1246.1	1.39011	1246.1	1.39011	1246.1	1.39011	1246.1	1.39011	3.69e-14	0											820127
385781	Feature 385781						116		2.87632	1309.1	6.97556	1309.1	6.97556	1309.1	6.97556	1309.1	6.97556	7.03e-14	1.29e-14		3181.91		23909.3	45810.5	32481.3	5966.68	7571.31		8938.33	50005.7	7365.04	50073.6		16531.1			8313.47	3022.16	57046.9	29673.7		27177.5
385970	Feature 385970						89		2.39236	1400.11	1.83015	1400.11	1.83015	1400.11	1.83015	1400.11	1.83015	4.93e-14	3.68e-14	1.44393e+06	746624	1.06797e+06	595690	2.44851e+06	1.44731e+06	2.3963e+06	1.90452e+06	1.95124e+06	1.85738e+06	1.32429e+06	1.90568e+06	2.21701e+06	2.50255e+06	2.24912e+06	1.1157e+06	1.54959e+06	1.16814e+06	1.09482e+06	1.79286e+06	2.25136e+06	2.02817e+06	1333964
384796	Feature 384796						117		2.41677	1407.11	1.07509	1407.11	1.07509	1407.11	1.07509	1407.11	1.07509	6.54e-14	6.27e-14	19203.4		5810.96	1528.57	9233.7		30532.7		2387.68	31157.6	193847	918.135	170835	9597.66	11239.4					39978	22190.5	15237.1	10396.6
385403	Feature 385403						147		4.1979	1421.11	5.06541	1421.11	5.06541	1421.11	5.06541	1421.11	5.06541	3.24e-14	1.06e-13		28855.4				45497.3	63520	75481.8	45892.7	5662.96	205824											97897.6	11001.3
385721	Feature 385721						30		3.58718	1449.12	0.770062	1449.12	0.770062	1449.12	0.770062	1449.12	0.770062	1.11e-13	1.17e-13	1.59171e+06	1.56949e+06	1.60503e+06	1.01962e+06	470288	547243	685357	461698	1.05682e+06	237886	818281	178525	345775	395566	266318	1.31732e+06	1.39155e+06	1.48859e+06	1.62978e+06	350490	341100	758920	1.62453e+06
386179	Feature 386179						30		2.37535	1449.12	0.965077	1449.12	0.965077	1449.12	0.965077	1449.12	0.965077	1.11e-13	4.66e-14	437278	905720	673177	85074.9					715833		510512					854341	889247	829188	937075				824848
290291	Feature 290291						97		11.3231	154.012	6.46052	154.012	6.46052	154.012	6.46052	154.012	6.46052	9.34e-14	6.96e-14	11293.9	23273.4	16298.9	8975.78		24442.8						7218.91	36749.5	15134.6	39427.7		20795	6238.79	108545
70781	Feature 70781						161		10.0392	770.062	1.63513	770.062	1.63513	770.062	1.63513	770.062	1.63513	8.97e-14	4.12e-14					80238.4	224795	238557	81168.9	8265.87	28013.2	15322.1	13584.5	21874.4	8221.85	14597.5	23328.1	17085.6	25163.3	24729.3	16545.2	5157.15	44439.6	30933.7
303976	Feature 303976						229		6.17475	833.067	6.18049	833.067	6.18049	833.067	6.18049	833.067	6.18049	4.14e-14	1.16e-13	1677.65	625.752	327.72	1828.7	62800.6	340965	207964	39622.2	6549.43	27433.1	14261.1	1113.04	10147.1	3096.42	1039.88	20282.1	7499.7	7954.14	5836.91	12278.3	16005.7	23838.7	28462.2
385290	1-Heptatriacotanol	C37H76O	767	784	991	105794-58-9	158		3.48633	1211.1	5.0304	1211.1	5.0304	1211.1	5.0304	1211.1	5.0304	3.8e-14	8.94e-14	7709.66	12303.7	13204	11347	1359.81	26198.1	15537.4	5113.21	4358.36	9588.65	33293.4	15416.6	29745.6	15655.7	10285.2	24650.8	30405.6	27279.2	31372.6	3913.05	7726.45	15396.3	9628.56
386509	N-Methyl-N-benzyltetradecanamine	C22H39N	861	871	5565	83690-72-6	134		2.77896	1218.1	1.03008	1218.1	1.03008	1218.1	1.03008	1218.1	1.03008	3.78e-14	2.18e-14	690874	1.12357e+06	837086	573378	527095	1.85205e+06	1.78947e+06	1.83771e+06	1.60163e+06	1.15119e+06	2.88349e+06	2.028e+06	1.00799e+07	750259	8.2463e+06	766377	2.29806e+06	435341	3.74129e+06	376744	531956	3.21243e+06	4.55528e+06
378466	Caryophyllene	C15H24	742	854	644	87-44-5	93	1419	5.15885	1274.1	6.48052	1274.1	6.48052	1274.1	6.48052	1274.1	6.48052	5.42e-14	6.94e-14	1.59164e+06	839266	114023	614406	35277.7	111981	61317	53067.8	31655.6	20173.5	30203.2	918292	612037	1.1098e+06	43565.2	640454	295379	531696	88499.5	27526	27955.4		13373.5
385415	Feature 385415						223		2.7454	1393.11	0.460037	1393.11	0.460037	1393.11	0.460037	1393.11	0.460037	1.65e-14	2.44e-14	69528.5	31809.8	8266.74	11124.9		11900.8	2774.51			1182.77		22291.6	75546.5	64399	13306.4	38241.5	17246	14611.9	277.484	240.424		4806.72	518.726
385288	Feature 385288						355		4.30003	1204.1	5.0404	1204.1	5.0404	1204.1	5.0404	1204.1	5.0404	7.64e-14	8.92e-14	5920.78	11245			7366	3849.16		5070.71	3886.67	3388.33	11189.4	1341.87	37538.5	9437.6	38761.2	15808.5	15731.3	239.149	28921.1	730.581	1824.3	3401.06	3751.04
367652	Undecane, 2-methyl-	C12H26	744	779	1429	7045-71-8	57	1164	3.97706	140.011	6.68053	140.011	6.68053	140.011	6.68053	140.011	6.68053	4.11e-14	1.35e-14			12823.3		135747			279119	65817.1	251902	314434		21889.8						127047	598760	60116.5	320600	362556
383380	Longifolene-(V4)	C15H24	862	875	691	61262-67-7	189		5.06136	581.046	4.13533	581.046	4.13533	581.046	4.13533	581.046	4.13533	9.9e-14	2.17e-14	40463.7	138496	362776	99517.2	18786.8	89869.1	52310.2	28790.4	17988.1	12608.1	13391.6	32818.9	220348	91670.4	296673	175512	513357	217352	1.55835e+06	15956.4	27657.5	49407	22131.2
361351	β-Longipinene	C15H24	831	842	799	41432-70-6	92	1403	5.75152	595.048	3.47028	595.048	3.47028	595.048	3.47028	595.048	3.47028	9.67e-14	5.18e-14	66105.8	174002	444450	144039	37422.1	562453	52735.6	58693.4	40577.6	25995.2	243617	63956.6	183010	133931	390291	274245	608191	257845	540993	24406.1	33465.6	59643.2	15841.8
232921	1-Heneicosanol	C21H44O	702	714	235	15594-90-8	57	2380	14.7786	637.051	2.18017	637.051	2.18017	637.051	2.18017	637.051	2.18017	5.42e-14	6.18e-14	382859	426982	577366	328492	3.68013e+06	1.29347e+07	9.29978e+06	5.86703e+06	2.73833e+06	4.3371e+06	2.16848e+06	326913	262561	284407	361622	354019	674115	512415	955112	3.7238e+06	6.3944e+06	1.4026e+07	7.39652e+06
135279	Feature 135279						125		9.93416	644.052	1.88515	644.052	1.88515	644.052	1.88515	644.052	1.88515	1.07e-13	2.38e-14	2643.55		6509.97	6099.08	342529	121042	1.07026e+06	557571	220278	409346	70652.1		2797.63	67.2797		3111.13	6002.14		43262	316789	666052	1.81048e+06	730319
364289	Caryophyllene	C15H24	857	880	997	87-44-5	61	1419	6.52936	721.058	1.56012	721.058	1.56012	721.058	1.56012	721.058	1.56012	1.12e-13	8.64e-14	24042.9	98447.3	198400	52233.6		180835					27441.8	111858	264131	37474.3	141809	74349.7	211302	124765	188301	110777
337944	cis-Thujopsene	C15H24	838	846	674	470-40-6	117	1429	8.04315	735.059	0.895072	735.059	0.895072	735.059	0.895072	735.059	0.895072	4.7e-14	7.53e-14	87784.6	310637	696627	207393		47860.5	32795.3	11950.2	11699.9		21532.8	86231.9	334682	106350	257553	239781	632801	371703	1.03984e+06	12853.5	34633.8	12198.7
158685	Caryophyllene	C15H24	863	865	1452	87-44-5	41	1419	14.9767	735.059	1.05008	735.059	1.05008	735.059	1.05008	735.059	1.05008	4.7e-14	1.07e-13	1.38803e+06	4.32793e+06	9.00336e+06	2.93563e+06			700698	159851				1.79208e+06	3.03695e+06	1.71916e+06	3.30875e+06	3.76455e+06	7.91939e+06	6.07076e+06	8.25182e+06
241495	(3R,3aR,7R,8aS)-3,8,8-Trimethyl-6-methyleneoctahydro-1H-3a,7-methanoazulene	C15H24	867	877	1061	79120-98-2	69	1414	14.1107	735.059	1.07509	735.059	1.07509	735.059	1.07509	735.059	1.07509	4.7e-14	6.27e-14	1.56802e+06	4.54453e+06	8.92923e+06	3.24859e+06	1.36481e+06	810938	2.64822e+06	1.82334e+06	470174	561867	112668	1.98751e+06	3.05159e+06	1.71167e+06	3.32549e+06	3.84574e+06	7.50202e+06	6.22289e+06	6.03078e+06	405684	1.20345e+06	1.16111e+06	623294
371301	Caryophyllene	C15H24	794	834	1099	87-44-5	136	1419	7.61643	749.06	0.560045	749.06	0.560045	749.06	0.560045	749.06	0.560045	3.07e-14	0	13037.2	47599.4	108726	40492.8					3236.02			11719.1	49092.4	22630.4	34264.8	41344.1	111172	51268.5	122698	6696.77
319311	cis-α-Bisabolene	C15H24	815	826	979	29837-07-8	109	1504	6.43615	770.062	1.01008	770.062	1.01008	770.062	1.01008	770.062	1.01008	8.97e-14	4.45e-14	426157	2.00074e+06	4.30606e+06	1.11702e+06	94819.2	775331	317234	214367	97457.8	41699.4	421346	431247	2.2333e+06	638023	2.13615e+06	1.25226e+06	3.52418e+06	2.11899e+06	4.11337e+06	1.05293e+06	182302	327993	89391
357315	Feature 357315						147		3.7678	770.062	1.37011	770.062	1.37011	770.062	1.37011	770.062	1.37011	8.97e-14	4.92e-14	79683.7	97738.2	105323	71188.4	99439.7	786282	324863	131981	19332.6	10131.8	95338	66478.6	235048	58362.9	115910	81983.1	97456.8	105548	178160	192122	113565	231339	141553
61845	(3S,4R,5R,6R)-4,5-Bis(hydroxymethyl)-3,6-dimethylcyclohexene	C10H18O2	738	814	470		121		19.6081	770.062	1.52512	770.062	1.52512	770.062	1.52512	770.062	1.52512	8.97e-14	8.84e-14	196981	258805	328377	264348	199681	525483	625447	242276	17024	7849.73		119351	81892.4	62858.8	83541.1	361532	453308	401833	707692	178316	157288	125530	137952
365408	Feature 365408						85		2.93145	812.065	1.56012	812.065	1.56012	812.065	1.56012	812.065	1.56012	1.42e-14	8.64e-14	4221.22	3014.6			305886	292692	558934	226642	56192.9	135572	13788.4			15826.4	35370.7	25400.9	11445.8	8193.78	4181.64	66894.1	51243.3
144812	Cyclohexanol, 3-ethenyl-3-methyl-2-(1-methylethenyl)-6-(1-methylethyl)-, [1R-(1α,2α,3β,6α)]-	C15H26O	803	817	1189	35727-45-8	57	1701	14.5519	896.072	5.12041	896.072	5.12041	896.072	5.12041	896.072	5.12041	6.42e-14	8.78e-14	319428	444978	561552	307957	4.77589e+06	9.61752e+06	8.37483e+06	5.80286e+06	1.56032e+06	3.04234e+06	1.61405e+06	1.07707e+06	1.12964e+06	516309	557375	969332	1.18341e+06	1.13308e+06	993441	4.41045e+06	3.85911e+06	6.38681e+06	3.22266e+06
258744	Feature 258744						95		10.1409	903.072	0.385031	903.072	0.385031	903.072	0.385031	903.072	0.385031	6.37e-14	1.17e-13	12582.7	25377.2	31825.9	13205.1	436398	693999	749683	533064	131933	260300	246777	143458	119387	52650.5	35242.2	54283.4	47709	87319.9	50635.6	320199	416041	653188	376050
67782	Benzyl butyl phthalate	C19H20O4	881	921	9751	85-68-7	149	2336	2.93344	945.076	0.300024	945.076	0.300024	945.076	0.300024	945.076	0.300024	6.09e-14	1.87e-14		18157.3	20834.6	5854.03		13142.7			18820.7			46409.7	17343.9			4646.82	6677.38	105774
205578	Heptasiloxane, hexadecamethyl-	C16H48O6Si7	754	780	8973	541-01-5	73	1553	4.10135	966.077	0.270022	966.077	0.270022	966.077	0.270022	966.077	0.270022	1.19e-14	6.24e-14	640643	342438	367898	302254	906417	3.71938e+06	1.07071e+06	873948	275393	385149	950464	256156	222664	219421	1.09148e+06	514003	480808	238274	828302	369310	340678	1.42132e+06	774753
347312	Heptasiloxane, hexadecamethyl-	C16H48O6Si7	795	812	8398	541-01-5	73	1553	2.60667	966.077	0.455036	966.077	0.455036	966.077	0.455036	966.077	0.455036	1.19e-14	9.88e-14	906710	426535	488246	432980	1.05449e+06	5.80275e+06	1.39348e+06	966673	481110	408684	1.18801e+06	485221	606770	399005	1.98582e+06	755003	702001	287987	1.00825e+06	623442	524330	1.94787e+06	1.10992e+06
164167	α-Farnesene	C15H24	843	860	1468	502-61-4	92	1508	3.03146	987.079	4.13533	987.079	4.13533	987.079	4.13533	987.079	4.13533	5.83e-14	2.17e-14	3.00041e+07	5.53306e+07	5.7546e+07	4.20064e+07	1.10521e+06	9.76037e+07	2.62169e+06	1.49208e+06	444480	324146	168207	2.83432e+07	2.4655e+07	2.97431e+07	1.98346e+07	4.20403e+07	4.77248e+07	5.18491e+07	3.92416e+07	869609	1.50354e+06	2.87234e+06	885872
169608	Phthalic acid, benzyl isobutyl ester	C19H20O4	831	845	5272		149		2.71837	987.079	4.73038	987.079	4.73038	987.079	4.73038	987.079	4.73038	5.83e-14	9.5e-14	624586	1.84853e+06	2.91952e+06	1.08662e+06	149113	4.911e+06	229460	163173	123969	83011.5	105444	933585	1.17066e+06	962092	688900	1.86383e+06	2.97254e+06	2.8304e+06	1.97963e+06	148560	124384	155145	142017
208771	Benzyl butyl phthalate	C19H20O4	916	924	8002	85-68-7	149	2336	3.37431	994.08	3.65529	994.08	3.65529	994.08	3.65529	994.08	3.65529	4.63e-14	4.92e-14	68014.3	90920.1	82965.8	69169.8	1.3992e+06	5.51382e+06	2.46364e+06	1.65317e+06	486407	855314	303174	176394	125161	135104	53843.2	92590.1	101713	312931	179557	983715	1.34317e+06	2.56197e+06	1.56632e+06
371343	1-Naphthalenemethanol, 1,4,4a,5,6,7,8,8a-octahydro-2,5,5,8a-tetramethyl-	C15H26O	802	812	530	19078-37-6	177		7.59819	994.08	4.26034	994.08	4.26034	994.08	4.26034	994.08	4.26034	4.63e-14	6.33e-14	29301.9	139079	311598	82736.8		235574	7434.57	11975.8	3501.03			43004.5	69040.5	60298.2	66570.3	148373	344406	198674	401585				8680.95
264422	cis-Thujopsene	C15H24	830	854	663	470-40-6	224	1429	15.9896	994.08	4.32035	994.08	4.32035	994.08	4.32035	994.08	4.32035	4.63e-14	6.24e-14	37566.5	86585.4	260463	55722.2	10887.9	59905.3	16774	7202.48	2532.45	2964.86	680.665	7660.31	17766.6	20875.8	19897.8	95544.5	207148	127807	213183	6986.43	6208.47	13459.8	6216.46
343783	cis-α-Bisabolene	C15H24	859	901	1159	29837-07-8	131	1504	9.34311	994.08	4.66537	994.08	4.66537	994.08	4.66537	994.08	4.66537	4.63e-14	5.78e-14	1.2521e+06	3.13348e+06	4.73978e+06	1.94662e+06	337277	5.34324e+06	433134	344132	110592	140669	238107	2.29094e+06	2.58195e+06	2.1147e+06	1.89963e+06	3.71303e+06	5.04088e+06	4.82528e+06	3.97304e+06	96643.6	93225.3	147313	85183
136405	2-Bromophenanthridin-6-ol	C13H8BrNO	706	978	3190	27353-48-6	177		13.7207	994.08	5.89047	994.08	5.89047	994.08	5.89047	994.08	5.89047	4.63e-14	9.16e-14			2917.04		1.084e+06	3.48742e+06	2.03378e+06	1.47259e+06	311027	517564	597698				1088.43		38396.9			1.29357e+06	1.10268e+06	1.97495e+06	1.13596e+06
16872	2,6-Dodecadien-1-ol, 3,7,11-trimethyl-, (Z,E)-	C15H28O	797	818	1257	20576-58-3	69		16.8979	1008.08	4.31034	1008.08	4.31034	1008.08	4.31034	1008.08	4.31034	1.14e-14	6.26e-14	4.99148e+07	7.72783e+07	8.2443e+07	4.82923e+07	1.54642e+07	1.16811e+08	1.52085e+07	1.27391e+07	1.43612e+06	2.56086e+06	2.94469e+06	2.28952e+07	3.00981e+07	2.20624e+07	1.93789e+07	6.70481e+07	6.94352e+07	8.70306e+07	3.56636e+07	9.97497e+06	5.97897e+06	1.08159e+07	8.10212e+06
174516	Feature 174516						163		16.7108	1008.08	5.54044	1008.08	5.54044	1008.08	5.54044	1008.08	5.54044	1.14e-14	1.62e-14	14067.2	14676	33543.1		1.30732e+06	3.75146e+06	2.62482e+06	1.82872e+06	374153	612018	350903	7617.67	25780.6	6786.22	1624.89	12973	41791.9	10321.6	34159.7	1.39167e+06	1.35509e+06	2.40869e+06	1.47193e+06
149183	Feature 149183						163		16.2345	1008.08	5.98048	1008.08	5.98048	1008.08	5.98048	1008.08	5.98048	1.14e-14	6.01e-14	10133.5		4010.03		777582	2.302e+06	1.60341e+06	1.13707e+06	205527	367243	164921	572.115		7127.87			10383.7	2531.27		838701	815389	1.48028e+06	895762
51558	7-epi-cis-sesquisabinene hydrate	C15H26O	845	857	490		41		23.8614	1043.08	4.03532	1043.08	4.03532	1043.08	4.03532	1043.08	4.03532	0	4.46e-14	4.08563e+07	6.83943e+07	7.75948e+07	4.56812e+07	8.64957e+06	6.1115e+07	1.21482e+07	9.9887e+06	1.92383e+06	2.88313e+06	3.27162e+07	2.13309e+07	2.08061e+07	2.45779e+07	1.84718e+07	6.39542e+07	8.55451e+07	8.36641e+07	6.76328e+07	5.88966e+06	4.47407e+06	7.02283e+06	7.14873e+06
154505	2,6,10,14-Hexadecatetraen-1-ol, 3,7,11,15-tetramethyl-, acetate, (E,E,E)-	C22H36O2	849	853	1171	61691-98-3	41	2302	12.269	1050.08	3.93531	1050.08	3.93531	1050.08	3.93531	1050.08	3.93531	2.19e-14	8e-14	3.51597e+07	6.03773e+07	5.73993e+07	3.78776e+07	7.1473e+06	5.53668e+07	9.98896e+06	8.09372e+06	1.72522e+06	2.5828e+06	1.19795e+07	1.97515e+07	1.80896e+07	2.21745e+07	1.7081e+07	5.29393e+07	6.33487e+07	6.92982e+07	5.4439e+07	4.54095e+06	3.57037e+06	6.16681e+06	5.24951e+06
247616	Caryophyllene	C15H24	833	883	750	87-44-5	91	1419	13.4102	1064.09	5.28542	1064.09	5.28542	1064.09	5.28542	1064.09	5.28542	8.65e-14	3.4e-14	1.76307e+06	2.5435e+06	1.72684e+06	1.64709e+06	97791.4	1.20703e+06	107591	134383	21951.5	23250.3	308415	1.78271e+06	1.19608e+06	1.09658e+06	559482	2.58072e+06	2.30271e+06	3.12181e+06	646249	91995.9	68263.8	169981	70371.2
250378	Alloaromadendrene	C15H24	823	871	819	25246-27-9	93	1461	8.81786	1064.09	5.41543	1064.09	5.41543	1064.09	5.41543	1064.09	5.41543	8.65e-14	6.64e-14	2.4875e+06	3.7556e+06	2.42626e+06	2.29022e+06	159202	1.82308e+06	216335	180715	16320.8	45600.3	482464	2.09943e+06	1.44003e+06	1.51839e+06	620975	3.7795e+06	3.58928e+06	4.62491e+06	770858	81975.2	31658.8	77503	46383.1
258952	cis-α-Bisabolene	C15H24	846	885	1210	29837-07-8	93	1504	12.7345	1064.09	5.69046	1064.09	5.69046	1064.09	5.69046	1064.09	5.69046	8.65e-14	1.58e-14	1.90211e+06	2.86988e+06	1.86663e+06	1.73535e+06	91908.2	1.25563e+06	146576	122158	11432.7	27376.1	207286	1.59925e+06	1.13717e+06	1.16672e+06	474813	2.90351e+06	2.65567e+06	3.55187e+06	513501	49288.9	7603.93	32453.6	22561.8
28820	cis-α-Bisabolene	C15H24	842	888	1104	29837-07-8	41	1504	9.84331	1064.09	5.94048	1064.09	5.94048	1064.09	5.94048	1064.09	5.94048	8.65e-14	4.54e-14	1.86413e+06	2.68951e+06	1.63026e+06	1.6875e+06	88351.9	468711		51790.8	52667.8	2069.72	344783	1.81478e+06	1.27944e+06	1.08386e+06	544209	2.91703e+06	2.58763e+06	3.65436e+06	778340	144778	613.584	101393	72197.3
81892	cis-α-Bisabolene	C15H24	843	885	1319	29837-07-8	41	1504	11.9112	1064.09	6.06549	1064.09	6.06549	1064.09	6.06549	1064.09	6.06549	8.65e-14	7.41e-14	1.60699e+06	2.41958e+06	1.4059e+06	1.50882e+06	137162	439123	32659.8	113851	43827.7	7287.38	221969	1.58246e+06	1.13933e+06	1.03237e+06	497570	2.58193e+06	2.37219e+06	3.24801e+06	839147	154507		144321	81562.8
85514	cis-α-Bisabolene	C15H24	823	891	807	29837-07-8	41	1504	13.1859	1064.09	6.15549	1064.09	6.15549	1064.09	6.15549	1064.09	6.15549	8.65e-14	1.17e-13	1.50391e+06	2.18117e+06	1.29466e+06	1.38552e+06	208311	363004	176352	122371	44476.9		111056	1.45877e+06	1.07923e+06	952327	492727	2.42019e+06	2.18825e+06	3.00195e+06	819591	123469		101801	59904.9
360922	Feature 360922						67		5.0151	1071.09	0.930074	1071.09	0.930074	1071.09	0.930074	1071.09	0.930074	8.59e-14	0	22727.3	64905.4	93824.5	54767.4								175616				108113	5594.01	62448.9	35667.2				52182.6
120110	Hexadecane, 1,1-bis(dodecyloxy)-	C40H82O2	715	745	931	56554-64-4	105		5.33923	1078.09	5.33043	1078.09	5.33043	1078.09	5.33043	1078.09	5.33043	6.4e-14	1.01e-13	222871	417589	315141	233573	374951	922154	439967	302946	84226.1	165241	482316	184077	300522	280708	154681	429900	841542	449471	354224	162332	159676	192294	168629
205851	Feature 205851						270		10.4221	1085.09	0.185015	1085.09	0.185015	1085.09	0.185015	1085.09	0.185015	2.12e-14	4.56e-14	4621.51	9955.38	3278.17	2131.34	80203	68770.5	115471	60086.1	7461.78	31685	31863.6	4801.05	40584.9	21132.2	13014.8	26600.6	52541.1	23596.5	35779.9	5024.02	8975.01	13082.5	6695.88
381631	Feature 381631						348		5.42366	1085.09	1.47512	1085.09	1.47512	1085.09	1.47512	1085.09	1.47512	2.12e-14	9.14e-14	1235.98	2007.48	20467.6	1263.49	2758.9	10482.7	4450.78	4167.62	430.168	935.679	3564.07	6819.85	17726.7	19739.5	7610.38	9317.08	33984	16195.9	54197.5	2402.27	1228.07	3113.25	3827.9
336039	Azulene, 1,2,3,5,6,7,8,8a-octahydro-1,4-dimethyl-7-(1-methylethenyl)-, [1S-(1α,7α,8aβ)]-	C15H24	808	857	824	3691-11-0	41	1505	5.157	1085.09	4.30534	1085.09	4.30534	1085.09	4.30534	1085.09	4.30534	2.12e-14	6.26e-14	1.22578e+06	1.93042e+06	2.18168e+06	1.33396e+06	65320.6	5.01795e+06	125231	107936	81290.6	89898.9		1.47415e+06	1.57221e+06	1.44182e+06	1.10124e+06	2.01275e+06	3.78702e+06	2.88592e+06	2.93697e+06	166402	236795	102443	120135
219172	Feature 219172						73		13.4832	1092.09	0.350028	1092.09	0.350028	1092.09	0.350028	1092.09	0.350028	2.11e-14	0	315123	232154	156856	253430			4062.89		28788.3		214380	417816	808881	352671	487193	271164	465051	187081	476544		31365.7		99153.2
263820	(1aR,4S,4aR,7R,7aS,7bS)-1,1,4,7-Tetramethyldecahydro-1H-cyclopropa[e]azulen-4-ol	C15H26O	792	810	902	88728-58-9	107	1585	14.7274	1099.09	3.8003	1099.09	3.8003	1099.09	3.8003	1099.09	3.8003	2.09e-14	1.18e-14	1.51815e+06	2.6409e+06	2.68184e+06	1.7752e+06	299318	3.92398e+06	498493	331427	100227	185764	559962	1.28976e+06	1.3308e+06	1.39843e+06	1.17569e+06	2.34717e+06	3.79364e+06	3484978	3.25603e+06	223583	189877	363642	292850
147320	Feature 147320						135		23.3492	1106.09	0.265021	1106.09	0.265021	1106.09	0.265021	1106.09	0.265021	8.32e-14	8.48e-14	58786	119301	179800	154949		19193.1					1925.44	131855	51902.4	60259.1	20765.4	186188	447456	283602	388490
73443	cis-α-Bisabolene	C15H24	856	898	1415	29837-07-8	41	1504	3.21631	1127.09	4.9604	1127.09	4.9604	1127.09	4.9604	1127.09	4.9604	0	9.06e-14	3.0265e+06	3.75337e+06	2.36386e+06	2.23949e+06	768526	4.6824e+06	851150	628987	218328	388510	1.56653e+06	2.52385e+06	3.32863e+06	2.33387e+06	900667	2.77788e+06	3.07321e+06	3.57453e+06	1.73906e+06	667645	361139	782092	821443
282875	trans-Sesquisabinene hydrate	C15H26O	780	815	821	145512-84-1	41	1581	3.39195	1127.09	5.64545	1127.09	5.64545	1127.09	5.64545	1127.09	5.64545	0	0	1.65196e+06	1.88439e+06	1.64091e+06	1.16714e+06	458312	2.38199e+06	432720	359999	60418.3	212438	3.63573e+06	1.42211e+06	2.04449e+06	1.42753e+06	498760	1.67999e+06	2.75017e+06	1.91775e+06	1.55542e+06	354165	175513	291885	181917
370490	Supraene	C30H50	806	816	4088	7683-64-9	91	2826	6.77543	1141.09	4.83039	1141.09	4.83039	1141.09	4.83039	1141.09	4.83039	2.02e-14	3.72e-14	815764	1.03337e+06	626351	727832	195211	1.08558e+06	226577	191178	72527	189451	588729	2.19801e+06	1.01372e+06	1.05702e+06	493179	1.02528e+06	1.2954e+06	1.55467e+06	941348	171240	145294	181817	212359
205609	Feature 205609						93		19.2129	1141.09	5.30542	1141.09	5.30542	1141.09	5.30542	1141.09	5.30542	2.02e-14	3.39e-14	684836	835955	445505	390739	219318	750059	239174	189569	41914.9	93841	231655	524562	705959	571471	279058	1.07359e+06	1.29763e+06	1.18476e+06	649104	55653.7	28194.7	53895.1	51443.9
20098	3,5-di-tert-Butyl-4-hydroxyacetophenone	C16H24O2	847	864	9574	14035-33-7	233		51.5044	1148.09	3.8003	1148.09	3.8003	1148.09	3.8003	1148.09	3.8003	6.01e-14	1.18e-14	48982.7	128007	79696.8	45439.4	379039	717417	326275	326193	119110	175517	296672	2.7003e+06	2.06585e+06	2.734e+06	2.05317e+06	2.92886e+06	3.44692e+06	3.52466e+06	3.96964e+06	106003	63534.9	89909.2	105264
137766	Feature 137766						93		24.3456	1148.09	5.39543	1148.09	5.39543	1148.09	5.39543	1148.09	5.39543	6.01e-14	6.66e-14	256350	359811	315469	249193	201522	288151	212869	180692	49648.5	112261	208113	352414	415455	347481	268938	733711	894315	811019	612391	80457.8	46333.3	71408.3	89383.7
382533	Feature 382533						223		5.2287	1148.09	6.96556	1148.09	6.96556	1148.09	6.96556	1148.09	6.96556	6.01e-14	1.29e-14	8237.84	16159.8	12835.1			11524.4					1402.84	7221.97	19121.6	7268.35	13033.2	19913.1	91277.4	9792.93	82647.7	840.349		1099.18	1053.39
159067	1,2-Benzenedicarboxylic acid, bis(2-methylpropyl) ester	C16H22O4	941	941	7792	84-69-5	149	1870	20.9879	1155.09	3.91031	1155.09	3.91031	1155.09	3.91031	1155.09	3.91031	5.98e-14	8.05e-14	1.33816e+06	4.7685e+06	2.15021e+06	1.33066e+06	9.5028e+06	1.98828e+07	1.24404e+07	9.80718e+06	4.85835e+06	8.08197e+06	1.04183e+07	1.08481e+08	7.37747e+07	1.01914e+08	6.90301e+07	1.04827e+08	1.15986e+08	1.28567e+08	1.27602e+08	4.5002e+06	3.85975e+06	1.06057e+07	3.41959e+06
153325	Feature 153325						149		12.0827	1155.09	5.0104	1155.09	5.0104	1155.09	5.0104	1155.09	5.0104	5.98e-14	1.08e-13	71675.1	121100	93247.3	38664.7	219431	875471	427155	258410	78455.3	108928	168373	710365	609887	599509	418674	660308	1.22164e+06	846813	950006	99318.8	173677	344213	250761
159037	Feature 159037						91		6.12783	1169.09	4.56036	1169.09	4.56036	1169.09	4.56036	1169.09	4.56036	1.97e-14	1.97e-14	229031	292026	226797	168887	166775	414104	179458	172390	89951.6	142465	367159	389616	438509	334245	369507	390045	654366	427716	558522	64491.9	89877.5	109256	187328
385067	Feature 385067						231		3.90898	1169.09	5.31543	1169.09	5.31543	1169.09	5.31543	1169.09	5.31543	1.97e-14	1.01e-13	4530.86	7027.54	7383.12	3904.65	15513.3	14828.2	19747	15021.7	9100.35	7699.23	16793.4	10019.6	14814.8	8277.22	9687.35	14641.2	23316.2	11229	11574.3	11007	9050.67	13380.9	7667.53
113880	(2E,6E,10E)-3,7,11,15-Tetramethylhexadeca-2,6,10,14-tetraen-1-yl formate	C21H34O2	766	803	491	125456-63-5	149	2234	6.87026	1176.09	5.06541	1176.09	5.06541	1176.09	5.06541	1176.09	5.06541	5.87e-14	1.06e-13	910712	1.1632e+06	763101	337954	105025	600935	186890	129846	130554	95334.3	108028	802850	1.16439e+06	1.00653e+06	428889	1.60796e+06	3.67733e+06	923666	674810	67281.4	28963.9	108779	72421.8
384556	9-Octadecenamide, (Z)-	C18H35NO	808	880	7557	301-02-0	34	2386	2.96552	1183.09	2.33019	1183.09	2.33019	1183.09	2.33019	1183.09	2.33019	5.84e-14	5.79e-14	90184.2	91156.4	86902	117021	33572.2	158305	87116.4	140565	59111.7	9796.65	24021.7	92888.9	27741.5	76416.6	92758.5	99328.7	238232	115401	106159	29078.5	41101.1	43302.8	53286.8
19338	(E,E)-7,11,15-Trimethyl-3-methylene-hexadeca-1,6,10,14-tetraene	C20H32	846	867	2216	70901-63-2	81		36.7582	1183.09	4.9954	1183.09	4.9954	1183.09	4.9954	1183.09	4.9954	5.84e-14	1.08e-13	5.30918e+06	7.68435e+06	7.68669e+06	6.4042e+06	118438	2.09471e+06	180140	136065	108869	273069	2.42478e+06	7.08366e+06	5.17768e+06	5.51573e+06	3.26054e+06	1.11603e+07	1.52734e+07	1.47303e+07	7.81236e+06	99539.9	90222	361565	248712
51761	phenol, 2-(1,1,3,3-tetramethylbutyl)-	C14H22O	875	897	6084		107		13.3885	1190.1	4.50036	1190.1	4.50036	1190.1	4.50036	1190.1	4.50036	9.67e-14	0	71558.9	81804.7	48795.5	36507	1.58486e+06	3.82504e+06	2.71635e+06	1.89233e+06	284170	402273	1.05592e+06	101754	169974	85749.7	84171.9	137082	263419	189848	251614	566675	1.29207e+06	2.22806e+06	1.55989e+06
133100	(-)-α-Thujone	C10H16O	893	966	930	546-80-5	135		14.565	1190.1	5.13541	1190.1	5.13541	1190.1	5.13541	1190.1	5.13541	9.67e-14	8.75e-14	227266	301490	443351	224938	6.76928e+06	1.54919e+07	1.14393e+07	7.82146e+06	1.20275e+06	1.80522e+06	4.22386e+06	345586	500819	342785	233275	591418	1.09853e+06	749060	883458	2.02151e+06	5.5065e+06	9.18976e+06	6.65289e+06
154644	phenol, 2-(1,1,3,3-tetramethylbutyl)-	C14H22O	840	851	6448		135		14.8572	1190.1	5.23542	1190.1	5.23542	1190.1	5.23542	1190.1	5.23542	9.67e-14	5.15e-14	107289	139629	237288	88720.2	6.35502e+06	1.44565e+07	1.07835e+07	7.37126e+06	1.13202e+06	1.69652e+06	3.68878e+06	190097	295195	222210	154183	356788	547457	427359	634290	1.88562e+06	5.16353e+06	8.64325e+06	6.20407e+06
42809	phenol, 2-(1,1,3,3-tetramethylbutyl)-	C14H22O	859	885	7349		135		14.7712	1190.1	5.33543	1190.1	5.33543	1190.1	5.33543	1190.1	5.33543	9.67e-14	1.01e-13	78408.2	106562	198865	61377.4	5.9342e+06	1.35008e+07	1.01505e+07	6.97779e+06	1.04646e+06	1.59208e+06	3.43513e+06	154394	295221	193055	129370	294631	503002	358115	716976	1.77833e+06	4.88604e+06	8.11169e+06	5.84654e+06
206446	phenol, 2-(1,1,3,3-tetramethylbutyl)-	C14H22O	851	863	5916		135		14.7531	1190.1	5.45544	1190.1	5.45544	1190.1	5.45544	1190.1	5.45544	9.67e-14	4.94e-14	76568.7	93528	190604	52699.1	5.52305e+06	1.252e+07	9.43182e+06	6.43743e+06	956211	1.47426e+06	3.17253e+06	133707	285028	158434	109173	243394	496260	301515	1.07244e+06	1.6156e+06	4.59366e+06	7.55403e+06	5.39814e+06
361327	Feature 361327						240		8.39578	1197.1	5.12541	1197.1	5.12541	1197.1	5.12541	1197.1	5.12541	9.61e-14	8.77e-14	3799.61	10678.6	3027.8	5492.97	104424	208663	154464	126486	24513.5	37358.4	103768	2930.18	23310.9	5749.68	6150.32	6898.89	34117.5	8176.29	14945.8	68285	73541.6	132722	138090
103614	Feature 103614						237		6.72898	1204.1	4.9554	1204.1	4.9554	1204.1	4.9554	1204.1	4.9554	7.64e-14	7.26e-14	40085	72531.1	101289	20062.1	465302	905686	670203	494501	116711	195580	526678	320013	552428	100090	56751	58058.7	828082	70914.5	66696.1	184321	373432	618495	478960
292513	9-Octadecenamide, (Z)-	C18H35NO	812	853	5215	301-02-0	93	2386	14.6154	1218.1	5.34543	1218.1	5.34543	1218.1	5.34543	1218.1	5.34543	3.78e-14	1.01e-13	211281	352908	252484	271814	27808.6	268856	61278.9	42816	32974.6	20810.1	82463.5	218092	293687	166932	99927.5	399701	646979	449069	733663	16773.8	23201.7	128260	11530.7
367612	Feature 367612						109		8.23728	1218.1	5.73046	1218.1	5.73046	1218.1	5.73046	1218.1	5.73046	3.78e-14	3.14e-14	49177.7	85979.2	64145.2	61690	4889.33	50737.1	12402.3	3061.01	6778.54	6852.56	47643.5	49300.9	67908.5	43251.7	21421.2	122187	150028	110622	160134	6783.08	9975.27	16470
180896	Feature 180896						67		2.20021	1218.1	5.83547	1218.1	5.83547	1218.1	5.83547	1218.1	5.83547	3.78e-14	6.16e-14	71825.2	133234	98874.1	99131.6	26007.3	95555.2	21251	31000.6	28855.7	1257.3	150442	57989.2	145247	56112.7	72083.3	174974	356902	168329	335990	12459.3	6508.89	47664.3	47722.7
377908	Feature 377908						67		3.05691	1218.1	6.16549	1218.1	6.16549	1218.1	6.16549	1218.1	6.16549	3.78e-14	1.17e-13	45030.1	149204	79930.3	62496.4	36426.3	92416.9	61982.9	33056.8	29455.7	69216.1	133607	31067.5	73147.1	37007.9	54170.1	123139	266984	94328.9	341377	4918.06	9749.73	72914.6	31009.2
368157	Di-isononyl phthlate	C26H42O4	711	802	1906	20548-62-3	149		2.79602	1225.1	1.64513	1225.1	1.64513	1225.1	1.64513	1225.1	1.64513	9.39e-14	2.73e-14			13114.5			4090.63		23547.2	215002			54867.1					18843	158282		12787.7	28594
11800	(E,E,E)-3,7,11,15-Tetramethylhexadeca-1,3,6,10,14-pentaene	C20H32	846	881	2329	77898-97-6	81	1994	49.2913	1225.1	5.0554	1225.1	5.0554	1225.1	5.0554	1225.1	5.0554	9.39e-14	8.89e-14	2.94566e+06	3.91991e+06	2.986e+06	3.10163e+06	53609.5	1.09701e+06	90764.8	82687.4	13552.5		618742	2.40563e+06	1.93778e+06	1.86135e+06	1.18649e+06	4.42144e+06	5.88934e+06	5.81614e+06	3.04602e+06	42147.3	24231.7	37743.7	106203
3352	1-Heptatriacotanol	C37H76O	771	783	782	105794-58-9	80		137.529	1232.1	5.14541	1232.1	5.14541	1232.1	5.14541	1232.1	5.14541	9.34e-14	8.74e-14	570913	765285	609240	707569	1224.41	194404	27655.1	48636.4	936.364	1329.12	21706.7	418601	278387	286237	177097	907741	1.10828e+06	1.15142e+06	989831		11199.2		23565.7
5116	1-Heptatriacotanol	C37H76O	762	773	941	105794-58-9	41		8.34858	1232.1	5.16541	1232.1	5.16541	1232.1	5.16541	1232.1	5.16541	9.34e-14	8.7e-14	1.88593e+06	2.54512e+06	1.75128e+06	2.01992e+06	348186	1.00619e+06	635818	480605	165348	112173	1.95487e+06	1.24473e+06	2.21542e+06	1.09953e+06	830375	2.88528e+06	4.0196e+06	3.51471e+06	3.27254e+06	298512	193257	442744	1.19943e+06
11143	1-Heptatriacotanol	C37H76O	780	792	1672	105794-58-9	109		62.222	1232.1	5.27042	1232.1	5.27042	1232.1	5.27042	1232.1	5.27042	9.34e-14	5.12e-14	825127	995453	499557	690428	132095	247689	164734	140179	35295.3	33724.1	40777.1	338204	324410	335494	190468	1.04896e+06	983223	1.13668e+06	874850	21054.5	54843.7	97368.6	19840.5
3115	1-Heptatriacotanol	C37H76O	818	830	1450	105794-58-9	41		9.40516	1232.1	5.34043	1232.1	5.34043	1232.1	5.34043	1232.1	5.34043	9.34e-14	1.01e-13	1.81565e+06	2.35353e+06	1.63917e+06	1.73216e+06	427569	868557	739543	700615	288804	239104	1.49722e+06	1.01579e+06	1.80757e+06	782479	626796	2.37304e+06	3.18567e+06	2.95154e+06	3.99029e+06	318254	296402	885195	957143
13335	1-Heptatriacotanol	C37H76O	814	826	2692	105794-58-9	41		7.58175	1232.1	5.47544	1232.1	5.47544	1232.1	5.47544	1232.1	5.47544	9.34e-14	4.93e-14	1.85957e+06	2.34551e+06	1.58538e+06	1.60749e+06	873321	1.08798e+06	620891	802125	281127	444616	851151	701872	1.47896e+06	765865	657254	1.83964e+06	2.7491e+06	2.65174e+06	3.85242e+06	560867	331506	1.1754e+06	1.03123e+06
381937	Hexaethylene glycol	C12H26O7	741	767	3107	2615-15-8	45	2080	2.59126	1232.1	6.77054	1232.1	6.77054	1232.1	6.77054	1232.1	6.77054	9.34e-14	1.33e-14	1.69747e+07	17878480	1.73725e+07	1.71518e+07	1.53919e+07	1.24596e+07	1.66478e+07	1.49762e+07	1.098e+07	1.45918e+07	1.16875e+07	1.46449e+07	1.28023e+07	1.5159e+07	1.43081e+07	1.66716e+07	1.75762e+07	1.77421e+07	1.72408e+07	1.51121e+07	1.49845e+07	1.53344e+07	1.70804e+07
33434	9,12-Octadecadienoyl chloride, (Z,Z)-	C18H31ClO	711	757	1554	7459-33-8	91		8.74247	1246.1	5.29542	1246.1	5.29542	1246.1	5.29542	1246.1	5.29542	3.69e-14	3.4e-14	205240	295591	253023	419150	54220.3	217012	152529	71499	83005.3	25386.7	16639.7	193917	214924	154741	200420	445825	459035	382554	281537	50314.5	54796.9	119765	105447
5831	Feature 05831						29		2.2391	1246.1	5.49044	1246.1	5.49044	1246.1	5.49044	1246.1	5.49044	3.69e-14	3.27e-14		52520.7	162305	637226	1.21706e+06	853167	302304	710961		1.59771e+06		966626	4.83747e+06	1.65337e+06	2.14213e+06			195625	51929.7	1.30268e+06	1.22872e+06	552839	83657.6
20139	(E,E,E)-3,7,11,15-Tetramethylhexadeca-1,3,6,10,14-pentaene	C20H32	768	864	882	77898-97-6	106	1994	51.424	1246.1	5.63545	1246.1	5.63545	1246.1	5.63545	1246.1	5.63545	3.69e-14	0	77738	121227	132221	92599.1	19848	53676.9	12104.7	13664.4	5816.12	6617.2		66246.2	76248.9	63585.1	47373.3	142285	186087	190974	149101	15472.4	15807.5	17988.2	21406.8
4349	1,6,10,14-Hexadecatetraen-3-ol, 3,7,11,15-tetramethyl-, (E,E)-	C20H34O	844	854	2172	1113-21-9	41	2034	11.3945	1246.1	5.75046	1246.1	5.75046	1246.1	5.75046	1246.1	5.75046	3.69e-14	4.69e-14	1.36668e+06	2.75241e+06	1.65098e+06	1.518e+06	368322	1.09835e+06	645172	560528	371515	435566	1.76299e+06	984396	2.14681e+06	1.0152e+06	713701	1.74021e+06	2.53422e+06	2.03369e+06	1.92667e+06	810208	497222	624497	2.7143e+06
372440	Feature 372440						133		3.15745	1246.1	6.91055	1246.1	6.91055	1246.1	6.91055	1246.1	6.91055	3.69e-14	3.9e-14	37399.9	15647.5	131563	181223	256681		291435	289555	199482	359234	774587	193610	484070	279324	222323	237689	371122	44907.7	204569	302979	387650	277803	409732
369882	Feature 369882						149		2.75554	1253.1	1.36511	1253.1	1.36511	1253.1	1.36511	1253.1	1.36511	0	4.94e-14		2959	1868.49			21940.8			258099			97514.1					5538.4	257494		2557.33	23659.5		8996.84
375725	Feature 375725						131		3.13719	1253.1	5.92047	1253.1	5.92047	1253.1	5.92047	1253.1	5.92047	0	4.56e-14	92898.3		83510	24805.1	166709		97820.9	134705	99749.5	155519	122265	28496.5	103082	59646.5	94515.1	44026.6	107540	106057	61785.4	118391	168819	95565.4	177625
155904	Ethyl iso-allocholate	C26H44O5	711	713	805		81		11.7501	1260.1	5.42543	1260.1	5.42543	1260.1	5.42543	1260.1	5.42543	0	4.97e-14	499400	858596	575919	538702	100261	277659	89962.4	95214.4	39384.8	21819.2	204009	384165	432258	325811	276446	758187	1.02258e+06	925755	759590	62867.4	63815.3	153547	67389.5
48127	2,6,10,14-Hexadecatetraen-1-ol, 3,7,11,15-tetramethyl-, acetate, (E,E,E)-	C22H36O2	701	768	1024	61691-98-3	135	2302	38.0914	1260.1	5.66045	1260.1	5.66045	1260.1	5.66045	1260.1	5.66045	0	0	181374	308421	281233	208451	18818.8	109837		19555.5	8466.88	4830.84	19470.1	232381	214873	196242	153801	426187	536612	518205	301436	15005	2331.26	13338.3	2139.23
56699	Feature 56699						93		35.5711	1260.1	5.72046	1260.1	5.72046	1260.1	5.72046	1260.1	5.72046	0	3.14e-14	320904	451151	324915	332657	16214.1	140355	15919.7	11910.4	7661.85	4269.73	14693.6	219712	341362	208421	123691	485096	665169	570180	357800	8979.3	11160.2	8914.35	9102
378306	Di-isononyl phthlate	C26H42O4	776	835	3295	20548-62-3	149		2.8888	1267.1	0.835067	1267.1	0.835067	1267.1	0.835067	1267.1	0.835067	1.82e-14	1.35e-14	36851.2							78360.8	131174	24045.9		19779.4			1192.25			101392	34907.2	863.512	7918.56		5235.27
366201	Feature 366201						149		2.66492	1267.1	1.58013	1267.1	1.58013	1267.1	1.58013	1267.1	1.58013	1.82e-14	5.69e-14						9587.87			333474			82955.2					41837.4	256550		64042.4	17570.6
55237	cis-α-Bisabolene	C15H24	880	909	1469	29837-07-8	28	1504	4.96641	1274.1	3.67529	1274.1	3.67529	1274.1	3.67529	1274.1	3.67529	5.42e-14	2.45e-14	5.80243e+06	5.04591e+06	1.80953e+06	4.40227e+06	96996.4	1.23869e+06	412011	152747	164565	714504		3.87855e+06	2.82047e+06	7.3849e+06	1.05355e+06	4.65889e+06	2.92633e+06	3.77702e+06	1.03321e+06	351723	3182.75	221477
9514	cis-α-Bisabolene	C15H24	834	879	1311	29837-07-8	93	1504	7.54685	1274.1	5.59045	1274.1	5.59045	1274.1	5.59045	1274.1	5.59045	5.42e-14	0	3.42789e+06	1.9567e+06	362157	1.54735e+06	46267.1	331969	55133.9	46379.6	803.211		78685.8	2.11529e+06	1.52514e+06	2.439e+06	228283	1.62819e+06	1.21771e+06	1.51774e+06	605370	33312.9	2569.48	18887	6426.14
377232	Feature 377232						30		2.51093	1281.1	0.765061	1281.1	0.765061	1281.1	0.765061	1281.1	0.765061	7.19e-14	1.03e-13	1.45674e+06	1.16366e+06	1.54492e+06	1.08887e+06	492552	603345	1.07931e+06	569573	661369	116671	498595	271337	373729	381616	370310	1.23842e+06	1.20892e+06	1.3404e+06	1.15167e+06	331030	164045	885563	1.27354e+06
379298	Feature 379298						30		2.62819	1281.1	0.940075	1281.1	0.940075	1281.1	0.940075	1281.1	0.940075	7.19e-14	2.39e-14	800807	726476	821942	213125			124506		612431		406324					787709	934973	1.02948e+06	1.03029e+06				438527
379074	Feature 379074						408		5.94671	1288.1	1.78014	1288.1	1.78014	1288.1	1.78014	1288.1	1.78014	1.07e-13	6.31e-14	76.2605	2673.63	2899.85	700.766	1694.92	2137.61	1048.08	949.554	384.97	1621.02	889.911	552.01	3175.31	1972.86	5125.44	2776.13	17851.8	4259.81	11891.8	451.792	216.649	346.445	557.058
372193	Benzenemethanol, α,α-dimethyl-	C9H12O	850	866	8270	617-94-7	73	1090	2.3542	1288.1	2.09517	1288.1	2.09517	1288.1	2.09517	1288.1	2.09517	1.07e-13	1.07e-13	1.37715e+07	1.55257e+07	1.35759e+07	1.13734e+07	1.0843e+07	1.74618e+07	1.21102e+07	1.03216e+07	9.1475e+06	9.72183e+06	9.58733e+06	1.06256e+07	1.33887e+07	1.24234e+07	1.28931e+07	1.25405e+07	1.66424e+07	1.35705e+07	1.67893e+07	9.76908e+06	1.00523e+07	1.34653e+07	1.20814e+07
344908	Feature 344908						45		5.12366	1288.1	2.18017	1288.1	2.18017	1288.1	2.18017	1288.1	2.18017	1.07e-13	6.18e-14	5.63545e+07	6.16409e+07	5.55132e+07	4.64411e+07	3.93627e+07	5.944e+07	4.68469e+07	3.78048e+07	3.65838e+07	3.63564e+07	2.82031e+07	3.73391e+07	4.23852e+07	4.72934e+07	4.57333e+07	5.06903e+07	6.41867e+07	5.71323e+07	6.89175e+07	3.53659e+07	3.605e+07	4.79337e+07	4.93831e+07
381510	Feature 381510						48		2.85574	1288.1	2.26018	1288.1	2.26018	1288.1	2.26018	1288.1	2.26018	1.07e-13	0	566622	321734	1.08315e+06	788444	279185	411771	891972	711882	231247	232406	287760	537969	204560	351092	311503	690105	385621	513464	410924	306923	575198	653170	334158
367965	Tetraethylene glycol	C8H18O5	765	887	4849	112-60-7	45	1511	4.37538	1288.1	2.4702	1288.1	2.4702	1288.1	2.4702	1288.1	2.4702	1.07e-13	7.28e-14	4.45468e+07	4.7999e+07	4.39562e+07	3.62205e+07	28747311	4.77439e+07	3.72433e+07	2.83651e+07	2.72357e+07	2.95241e+07	2.05837e+07	2.99607e+07	3.35239e+07	3.79785e+07	3.74821e+07	4.06509e+07	4.86906e+07	4.46581e+07	5.46837e+07	2.65859e+07	2.63926e+07	3.87821e+07	3.90441e+07
44513	1,6,10,14,18,22-Tetracosahexaen-3-ol, 2,6,10,15,19,23-hexamethyl-, (all-E)-(±)-	C30H50O	726	790	550	97232-74-1	81	3031	19.9427	1288.1	5.54544	1288.1	5.54544	1288.1	5.54544	1288.1	5.54544	1.07e-13	1.62e-14	736584	858833	413034	549600	63324.7	226520	65186.8	53797.7	12115.9	26573	590585	743927	546156	770467	273264	941430	1.0579e+06	1.12779e+06	884586	53220.7	22404.1	114745	32100.8
379316	Feature 379316						30		2.18434	1295.1	0.605048	1295.1	0.605048	1295.1	0.605048	1295.1	0.605048	1.78e-14	3.71e-14	1.21169e+06	1.10215e+06	1.41775e+06	1.62147e+06	938911	923390	1.44567e+06	862110	603258	566458	385203	785647	576726	918949	723730	1.18218e+06	934645	1.10997e+06	817313	851219	843115	1.15205e+06	1.46421e+06
377226	Feature 377226						149		2.73785	1295.1	1.34011	1295.1	1.34011	1295.1	1.34011	1295.1	1.34011	1.78e-14	8.39e-14								2344.02	177142			23298.5					19543.4	103070		51316.6	9867.5
374575	Feature 374575						149		2.59071	1295.1	1.56513	1295.1	1.56513	1295.1	1.56513	1295.1	1.56513	1.78e-14	7.18e-14									170967			18224.7					33802.8	92551.3		98819	15360.1
378645	Feature 378645						149		2.44426	1295.1	1.68013	1295.1	1.68013	1295.1	1.68013	1295.1	1.68013	1.78e-14	0					5886.9	5183.9			143919			24353.2					23457.3	71590.7		132153	8700.32
25601	Feature 25601						81		14.6612	1295.1	5.61045	1295.1	5.61045	1295.1	5.61045	1295.1	5.61045	1.78e-14	0	252201	515841	274729	339073	34704.3	169948	49795.6	28013.1	12173.2	19537.2	449803	458939	359244	371641	211702	643524	845200	768745	525019	28524.5	19344.5	62754.6	22668.9
377634	Feature 377634						30		2.86632	1302.1	0.960077	1302.1	0.960077	1302.1	0.960077	1302.1	0.960077	5.3e-14	3.51e-14	835976	911192	802230	102633		14751.7			544499		420602					784726	838773	879220	1.02285e+06				766859
366276	Heptasiloxane, hexadecamethyl-	C16H48O6Si7	752	807	8196	541-01-5	221	1553	3.10192	1302.1	4.90039	1302.1	4.90039	1302.1	4.90039	1302.1	4.90039	5.3e-14	5.5e-14	111997	67604.9	76794.6	86235.1	114864	551714	206698	187878	151023	91188.7	227082	63848.7	109418	50643.5	122240	82321.3	124975	72434.6	196792	101392	92495.9	156711	179028
11311	Cyclodecasiloxane, eicosamethyl-	C20H60O10Si10	773	782	5717	18772-36-6	147	2035	5.15775	1302.1	5.86547	1302.1	5.86547	1302.1	5.86547	1302.1	5.86547	5.3e-14	7.66e-14	134534	44747.3	53297.7	53719.3	154081	759303	416938	416221	267869	102124	678618	58073.6	233094	26344	89294.5	96116.8	135509	44975.2	342020	135999	153074	319074	296528
370037	Feature 370037						29		4.23074	1309.1	1.94516	1309.1	1.94516	1309.1	1.94516	1309.1	1.94516	7.03e-14	6.93e-14	1.19237e+08	1.27335e+08	1.24246e+08	1.05674e+08	9.35751e+07	1.13584e+08	1.06728e+08	9.21212e+07	8.6571e+07	8.63708e+07	9.50547e+07	9.10839e+07	1.0513e+08	1.03665e+08	9.76527e+07	1.16064e+08	1.35094e+08	1.31507e+08	1.4796e+08	8.78557e+07	8.81227e+07	1.05862e+08	1.12208e+08
3159	Cyclohexene, 2-ethenyl-1,3,3-trimethyl-	C11H18	737	782	1031	5293-90-3	135		50.521	1309.1	5.93547	1309.1	5.93547	1309.1	5.93547	1309.1	5.93547	7.03e-14	4.54e-14	262336	288213	278425	340073		65948.5	10848.9	8436.68			12649.9	313484	180818	225903	108659	560131	770993	649453	427606		2195.69
372347	Feature 372347						149		2.65083	1316.11	1.45012	1316.11	1.45012	1316.11	1.45012	1316.11	1.45012	1.05e-13	4.65e-14	92.6057					6619.42		52605.8	258225			102702		965.537			47651	267256		112498	15987
374974	Feature 374974						149		2.54857	1316.11	1.70514	1316.11	1.70514	1316.11	1.70514	1316.11	1.70514	1.05e-13	1.32e-14									150839			44623.1					13544.6	155496		122763	1083.29
185603	Feature 185603						29		2.54628	1316.11	4.12033	1316.11	4.12033	1316.11	4.12033	1316.11	4.12033	1.05e-13	2.18e-14	2.58076e+06	2.95324e+06	2.92169e+06	1.98456e+06	1.76024e+06	2.4239e+06	2.19142e+06	1.88755e+06	2.06329e+06	1.88139e+06	3.08274e+06	2.12735e+06	2.8582e+06	1.94441e+06	2.0887e+06	2.77941e+06	3.22766e+06	3.02555e+06	3.65364e+06	1.76499e+06	1.6307e+06	2.20045e+06	2.37165e+06
340587	Feature 340587						197		11.5191	1316.11	5.36043	1316.11	5.36043	1316.11	5.36043	1316.11	5.36043	1.05e-13	8.39e-14	76584.8	78259.3	114306	39338.9	16174.9	32762	22926.2	20283.8	1489.81	7020.12	13991.6	28133.3	23203.9	29003.7	21792	119999	191236	239657	66119.9	8500.24	10676.1	15709.7	4154.04
311864	Feature 311864						45		5.09814	1323.11	2.03016	1323.11	2.03016	1323.11	2.03016	1323.11	2.03016	1.22e-13	2.21e-14	1.06775e+08	1.10557e+08	1.11119e+08	9.92328e+07	9.01113e+07	9.77305e+07	1.02144e+08	9.06312e+07	7.23215e+07	8.21187e+07	6.84497e+07	8.40524e+07	8.81298e+07	9.89032e+07	8.78207e+07	1.02619e+08	1.15669e+08	1.09779e+08	1.17281e+08	8.7798e+07	8.78314e+07	9.66777e+07	1.02864e+08
329270	Feature 329270						84		3.80669	1323.11	5.57045	1323.11	5.57045	1323.11	5.57045	1323.11	5.57045	1.22e-13	0	122941	104938	113262	99148.7	122623	99730.1	127876	123890	70488	87314.8	57644.6	94860.2	62395.5	154631	119078	217276	234424	188927	199204	81459.9	81454.3	115203	87673.5
17174	Dihydroxanthin	C17H24O5	704	725	851		178		35.8593	1323.11	5.67545	1323.11	5.67545	1323.11	5.67545	1323.11	5.67545	1.22e-13	1.58e-14	14686.8	64237.6	8973.59	11421.4	190853	89056.6	126638	96499.2	8390.49	21842.7	44895.6	88227.7	241257	270401	208724	682149	401034	451713	401375		2314.74
369659	Feature 369659						91		6.39454	1330.11	3.53528	1330.11	3.53528	1330.11	3.53528	1330.11	3.53528	8.65e-14	5.09e-14	1.00677e+06	878493	415521	541312	178766	562427	133751	163460	100878	160420	302498	730380	766801	729798	454304	659795	776084	798401	513278	122280	89378.3	220855	270790
348214	Heptaethylene glycol	C14H30O8	821	838	2046	5617-32-3	45	2364	4.06993	1330.11	4.72538	1330.11	4.72538	1330.11	4.72538	1330.11	4.72538	8.65e-14	9.51e-14	1.956e+07	2.01661e+07	1.97667e+07	1.71956e+07	1.60894e+07	1.95583e+07	1.69872e+07	1.63133e+07	1.22643e+07	1.43416e+07	1.08193e+07	1.43924e+07	1.79121e+07	1.67827e+07	1.73373e+07	1.95742e+07	2.30953e+07	2.01366e+07	2.5038e+07	1.47654e+07	1.4567e+07	1.8021e+07	1.88481e+07
145913	2H-Pyran-2-one, tetrahydro-6-undecyl-	C16H30O2	832	940	4442	7370-44-7	93	2148	3.2989	1330.11	5.14541	1330.11	5.14541	1330.11	5.14541	1330.11	5.14541	8.65e-14	8.74e-14	48660.1	50377.5	30473.1	44608.5	7681.67	37681.9	12563.3	5033.47			134508	7294.1	101923	22608.9	47683.4	108349	137741	53485.5	99296.4			12020.2
205846	Tetradecanoic acid, 2-hydroxy-	C14H28O3	716	766	1694	2507-55-3	355		3.23493	1330.11	5.24042	1330.11	5.24042	1330.11	5.24042	1330.11	5.24042	8.65e-14	5.15e-14	21573	19712.9	27355.3	18496.8	36592.8	32224.4	26097.2	31186.6	1449.4	1413.48	11400.3	10526.4	17420	15761.3	26271	14273.7	19761	43699.7	69567.8	13449.7	19037.7	18408.6	14836.9
375323	Feature 375323						45		5.20219	1337.11	2.17517	1337.11	2.17517	1337.11	2.17517	1337.11	2.17517	6.88e-14	6.2e-14	7.02827e+07	7.08432e+07	7.005e+07	5.96739e+07	5.46049e+07	6.82249e+07	6.25293e+07	5.37696e+07	4.66504e+07	5.07073e+07	4.17911e+07	5.3068e+07	5.8967e+07	6.4374e+07	5.96444e+07	6.449e+07	7.6439e+07	7.08977e+07	7.70876e+07	5.20894e+07	5.29141e+07	6.10823e+07	6.40812e+07
341912	Feature 341912						109		2.70391	1337.11	2.78522	1337.11	2.78522	1337.11	2.78522	1337.11	2.78522	6.88e-14	0	162427	189399	191003	135141	114660	234417	98143.8	86898.2	79578.6	68348.9	82311.4	87053.6	137220	121560	138898	178584	339652	191719	268249	82198.8	80461.6	122532	118045
373494	5,8,11,14-Eicosatetraenoic acid, methyl ester, (all-Z)-	C21H34O2	708	751	3176	2566-89-4	31	2274	5.04406	1337.11	2.88523	1337.11	2.88523	1337.11	2.88523	1337.11	2.88523	6.88e-14	4.67e-14	1.81232e+06	1.8694e+06	1.79771e+06	1.56124e+06	1.37634e+06	1.71381e+06	1.68397e+06	1.37672e+06	1.19733e+06	1.31552e+06	1.19565e+06	1.3936e+06	1.66202e+06	1.70388e+06	1.56412e+06	1.73694e+06	2.05702e+06	1.91791e+06	2.04889e+06	1.31663e+06	1.27485e+06	1.6854e+06	1.66741e+06
131396	Feature 131396						148		24.9921	1344.11	6.33051	1344.11	6.33051	1344.11	6.33051	1344.11	6.33051	5.14e-14	7.1e-14	28804.5	40835.8	28770.5	62235		4732.93				361.109	7127.74	19162.6	6897.83	17923		60011.5	73147.1	47762	77153.5		126.672	4702.47	609.854
386025	Feature 386025						430		2.36822	1351.11	0.490039	1351.11	0.490039	1351.11	0.490039	1351.11	0.490039	1.02e-13	9.17e-14	1253.22	674.311	2219.01	4603.27	1558.94	10285.8	4948.91	148.445		2232.97	1620.35	5261.14	3233.01	2644.2	2995.15	9428.65	5863.91	3438.37	9383.77	1114.81	2236.77	2002.95	4587.15
355327	Feature 355327						29		4.88849	1351.11	2.67021	1351.11	2.67021	1351.11	2.67021	1351.11	2.67021	1.02e-13	1.01e-13	4.02005e+06	4.00624e+06	3.8861e+06	3.31632e+06	2.89234e+06	3.35573e+06	3.55418e+06	3.04871e+06	2.70859e+06	2.51598e+06	3.09829e+06	3.00554e+06	2.84951e+06	3.00664e+06	3.399e+06	5.02321e+06	4.58593e+06	4.31371e+06	6.09298e+06	2.65535e+06	2.42198e+06	2.80645e+06	3.36923e+06
385797	Cholesta-3,5-diene	C27H44	870	889	2595	747-90-0	243	2886	3.85505	1358.11	6.88055	1358.11	6.88055	1358.11	6.88055	1358.11	6.88055	8.47e-14	2.61e-14				92.3203	3239.73	1027.85	3068.39	2126.14	159.664	1627.65		412.082	1246.28	943.657		3731.92	3955.7	6429.63	15428.1	1124.25	2257.09	1222.05	2798.44
329019	Feature 329019						344		12.4891	1365.11	3.7103	1365.11	3.7103	1365.11	3.7103	1365.11	3.7103	5.06e-14	0	7331.98	11821.6	6269.84	3295.02	714.496	2145.91	796.671	133.831	806.027	466.96	1030.2	1456.18	708.126	535.382	2263.36	9520.39	10115.4	12972.8	6671.93	1173.59	997.716	1444.91	1296.71
332196	Feature 332196						245		12.2177	1365.11	5.83547	1365.11	5.83547	1365.11	5.83547	1365.11	5.83547	5.06e-14	6.16e-14	289.379	3176.78			2824.41	2029.43	3154.28	4127.49	530.187	2073.65	6036.41	10888.4	13539.6	9789.16	5591.34	21975	16606.5	19795.6	13933.1	1698.87		1118.83
259643	9-Hexadecenoic acid	C16H30O2	868	868	3130	2091-29-4	210	1942	4.42214	1372.11	3.83531	1372.11	3.83531	1372.11	3.83531	1372.11	3.83531	3.35e-14	3.52e-14	97466.1	150051	90317.3	80622	36748.5	52166.9	40199.6	23584.2	24297.2	66831.6	100743	88261.5	118953	74115.2	97466.5	122642	166130	124445	98581.3	34724.3	31676.9	37202.1	88526.6
353665	Feature 353665						146		2.21641	1372.11	5.0604	1372.11	5.0604	1372.11	5.0604	1372.11	5.0604	3.35e-14	8.88e-14	39365.3	41257.5	37134.1	23036.7		31880.1	1010.77	18957.3	3860.15	4921.2	61692.1	39663.9	56997.7	20567.1	14440.1	36643.3	34181.4	46106.9		29133.1	1940.19	7183.74	59022.7
302125	1,4-Benzenedicarboxylic acid, bis(2-ethylhexyl) ester	C24H38O4	757	904	5800	6422-86-2	45	2766	4.54098	1372.11	6.12049	1372.11	6.12049	1372.11	6.12049	1372.11	6.12049	3.35e-14	1.03e-13	1.6519e+07	1.81745e+07	1.76455e+07	1.7328e+07	1.30094e+07	1.29998e+07	1.31469e+07	1.29699e+07	9.78933e+06	1.24476e+07	9.11374e+06	1.24179e+07	1.23661e+07	1.37038e+07	1.28094e+07	1.63261e+07	1.6272e+07	1.76466e+07	1.77397e+07	1.23145e+07	1.19315e+07	1.31137e+07	1.58085e+07
344438	1,4-Benzenedicarboxylic acid, bis(2-ethylhexyl) ester	C24H38O4	825	921	8026	6422-86-2	137	2766	4.1235	1379.11	5.85047	1379.11	5.85047	1379.11	5.85047	1379.11	5.85047	0	7.68e-14	9136.31	28003.6	16257	10967.5	3627.81	7054.84	4852.77	21186.3	267.841	9555.89	21374.2	1894.27	11478.8	7069.3	1556.88	37796.6	38251	25380.8	61814	4242.15	2531.65	9734.19	6456.58
258108	Feature 258108						203		4.07199	1393.11	4.92039	1393.11	4.92039	1393.11	4.92039	1393.11	4.92039	1.65e-14	5.48e-14	954.025	7990.71	17431.9	4556.22		11838.5		496.008		3661.44	4464.58	1923.53	10316.4	11886.8	12960.4	2612.4	28792	28458.7	24544.1	3715.58	4016.38	4975.29	4081.85
186716	Feature 186716						257		20.3965	1393.11	5.13541	1393.11	5.13541	1393.11	5.13541	1393.11	5.13541	1.65e-14	8.75e-14	5115.09	6926.02	8144.64	5002.21	25701.7	2695.91	11568.3	10408.2	1654.31	2537.39	4430.14	7125.6	14292.2	18302.3	16211.1	54465.6	29802.5	52383.6	32798.6	1086.22		4554.57	5091.79
34922	Feature 34922						257		42.3854	1393.11	5.19042	1393.11	5.19042	1393.11	5.19042	1393.11	5.19042	1.65e-14	6.93e-14	4494.5	7859.92	8692.64	6070.59	25356.5	4929.04	10982.4	11203.8	1636.87	2193.45	3978.97	8271.19	14524.8	17785.4	16176.4	55860.9	33118.3	56380.1	36316.7	2870.32		4106.33	5392.85
350548	Feature 350548						45		5.61857	1393.11	6.10549	1393.11	6.10549	1393.11	6.10549	1393.11	6.10549	1.65e-14	8.83e-14	1.56759e+07	1.57652e+07	1.6284e+07	1.54456e+07	1.29681e+07	1.17425e+07	1.15928e+07	1.16164e+07	8.48012e+06	1.19668e+07	8.07092e+06	1.15999e+07	1.13406e+07	1.21465e+07	1.16421e+07	1.50719e+07	1.39569e+07	1.66855e+07	1.68415e+07	9.19828e+06	9.29457e+06	1.16976e+07	1.29134e+07
373143	Feature 373143						269		4.88421	1400.11	5.71546	1400.11	5.71546	1400.11	5.71546	1400.11	5.71546	4.93e-14	3.15e-14	8274.82	11203.6	8686.12	7979.47	17079.6	14621.6	3736.54	3964.62	1789.39	2691.43	1076.25	1885.94	2777.01	2396.68	3417.47	10546.8	13566.9	10031	8436.94	3755.72	4010.37	2442.29	5974.73
301107	Feature 301107						178		14.1288	1400.11	5.83547	1400.11	5.83547	1400.11	5.83547	1400.11	5.83547	4.93e-14	6.16e-14	249.074	4007.92	255.578						511.994			6854.97	7459.87	22312.8	14065.8	64152.7	13951.7	52350.3	18127.6
385225	Feature 385225						46		2.45997	1400.11	6.2005	1400.11	6.2005	1400.11	6.2005	1400.11	6.2005	4.93e-14	1.01e-13	358394	423073	390171	345509	248240	268131	230053	217519	147495	191382	155708	238328	291423	139304	221989	341421	386628	419006	444165	163324	137886	215306	288562
385668	Feature 385668						408		3.94585	1407.11	6.69554	1407.11	6.69554	1407.11	6.69554	1407.11	6.69554	6.54e-14	2.69e-14	480.14	1748.45	1029.4	1411.73	197.339	1110.57	169.322	222.465	439.989	240.044	660.188	312.084	2.39518	1523.78	3034.81	2262.3	6735.96	640.933	5367.92	257.978	485.151	444.678	303.874
353693	Feature 353693						149		2.18773	1414.11	4.9454	1414.11	4.9454	1414.11	4.9454	1414.11	4.9454	9.76e-14	7.27e-14	32878.5	10799.4	6528.92		24975.8	30723.7		52841.6	5995.36	1034.75	146718	303230	189041	252626	239425	308213	295845	363172	295509		5413.39		14098.3
383248	Feature 383248						121		5.13618	1414.11	5.59545	1414.11	5.59545	1414.11	5.59545	1414.11	5.59545	9.76e-14	0	10218.7	59111.6	34520.2	12348.2		5918.52						5414.08	5840.97	11105.8		49941.9	44465.1	70170.7	195069
382688	Feature 382688						408		5.18319	1414.11	6.42551	1414.11	6.42551	1414.11	6.42551	1414.11	6.42551	9.76e-14	1.4e-14	638.906	2488.66	3346.24	448.581	720.59	1584.89	285.475	884.416	355.954	655.302	966.361	663.086	767.562	1231.38	3008.36	2619.42	10328	2666.14	7800.19	463.285	768.534	168.278	713.615
374029	Hexaethylene glycol	C12H26O7	836	844	3587	2615-15-8	58	2080	2.76135	1421.11	0.160013	1421.11	0.160013	1421.11	0.160013	1421.11	0.160013	3.24e-14	8.78e-14	1.25725e+06	1.46102e+06	1.53489e+06	1.34519e+06	1.18694e+06	1.3129e+06	884602	810582	759068	937877	753337	802040	1.13e+06	1.09148e+06	1.02024e+06	1.28513e+06	1.29317e+06	1.77826e+06	1.92525e+06	916685	786121	944020	1.21948e+06
335860	3,7,11,Trimethyl-8,10- dodecedienylacetate	C17H30O2	732	809	1539		81		11.9061	1421.11	4.03532	1421.11	4.03532	1421.11	4.03532	1421.11	4.03532	3.24e-14	4.46e-14	886863	1.85913e+06	3.67885e+06	1.51272e+06	122760	294916	113905	198580	131084	113367	455634	978238	337865	313302	360821	1.76502e+06	1.85636e+06	3.06681e+06	2.18076e+06	109665	100138	89392.7	244028
270643	Feature 270643						143		2.2963	1421.11	5.29042	1421.11	5.29042	1421.11	5.29042	1421.11	5.29042	3.24e-14	3.4e-14	11361.8	27241.5	27184.5	23141.6	29347.5	16742.8	23171.5	39720.2	2426.33	16648.8	14369.1	380.034	24207.3	26387.1	30326.9	107101	39080.3	101467	387590			45407	16448
346532	Cholesta-4,6-dien-3-ol, (3β)-	C27H44O	732	830	6343	14214-69-8	81		3.14285	1421.11	5.44044	1421.11	5.44044	1421.11	5.44044	1421.11	5.44044	3.24e-14	4.96e-14	122603	193874	127636	102045	28218.8	39070.6		62489	2231.96	6938.41		66118.1	15790.4	110194	79652.3	120017	45268.2	261791	623317	7115.02		40773.4	15109.5
188968	Feature 188968						30		2.25632	1421.11	5.46044	1421.11	5.46044	1421.11	5.46044	1421.11	5.46044	3.24e-14	4.94e-14	45343.5		30546.5	436189	598744	414591	393776	668975		1.09642e+06		1.02677e+06	1.25325e+06	895866	946656	135613				670318	936921	639813	24216
189031	Cholesta-4,6-dien-3-ol, (3β)-	C27H44O	762	826	6510	14214-69-8	91		2.37409	1421.11	5.61545	1421.11	5.61545	1421.11	5.61545	1421.11	5.61545	3.24e-14	0	2323.67	85911.6	32711.6	13515.1	15824	6165.01	25053.2	6519.03			49477.2	34690.9	20978.3	43109.3	20521.4	75351.9	114756	99095.6	611198			26231.4
330835	Cholesta-4,6-dien-3-ol, (3β)-	C27H44O	746	826	6105	14214-69-8	93		3.15702	1421.11	5.68045	1421.11	5.68045	1421.11	5.68045	1421.11	5.68045	3.24e-14	1.58e-14	15956.2	66765.1	67732.2	21644.3		9315.58		24151.7				597.703	17817.8	35963.7	43426.5	105359	28167.4	115044	468054
180326	Cholesta-4,6-dien-3-ol, (3β)-	C27H44O	745	826	6987	14214-69-8	81		2.68406	1421.11	5.74046	1421.11	5.74046	1421.11	5.74046	1421.11	5.74046	3.24e-14	4.7e-14	51197.1	142328	149645	112509	23444.1	46763.7	10964.7	64879	25225.8	5611.3		19512		34924.8	58173.3	71535.9	76616.9	256935	804728	18780.3	5129.87	38511.7	47131.6
326368	Cholesta-4,6-dien-3-ol, (3β)-	C27H44O	769	830	8299	14214-69-8	93		3.36146	1421.11	5.85047	1421.11	5.85047	1421.11	5.85047	1421.11	5.85047	3.24e-14	7.68e-14	5015.64	73932.4	80435.4	25323.1	3003.42	4207.47	21.716	16638.3	2023.84		15352.4	3970.51	42950.2	49919.6	37690.1	95886.5	63023	109128	451456				4979.28
178170	Cholesta-4,6-dien-3-ol, (3β)-	C27H44O	719	799	6598	14214-69-8	108		2.97377	1421.11	5.92547	1421.11	5.92547	1421.11	5.92547	1421.11	5.92547	3.24e-14	4.55e-14	9807.06	13810.5	4748.3	14839.9	5157.64		6287.62	11058.2	5294.53	6000.08	4235.89		2964.6	18932.9	12815	36674	28980.5	45016.2	104806	9111.75	7656.04	9675.59
338663	Feature 338663						131		4.63279	1421.11	5.99048	1421.11	5.99048	1421.11	5.99048	1421.11	5.99048	3.24e-14	6e-14	11454.7	133697	108551	74583.3		15219.2	5369.46								24455.1	80441.9	97260.5	144540	353648				2835.24
373137	13-Docosenamide, (Z)-	C22H43NO	925	930	8246	112-84-5	295	2625	3.5742	1421.11	6.45052	1421.11	6.45052	1421.11	6.45052	1421.11	6.45052	3.24e-14	6.97e-14	20542.8	28648.6	6459.23	9726.57		12422.3	12172.4			4035.31		9530.97		2814.81		9251.88	15639.1	7888.76		9661.44	5681.41	5475.48	940.463
68688	7-Acetyl-6-ethyl-1,1,4,4-tetramethyltetralin	C18H26O	721	766	8713	88-29-9	243		14.9175	1428.11	5.33043	1428.11	5.33043	1428.11	5.33043	1428.11	5.33043	6.45e-14	1.01e-13	23990.3	39363.2	12275.2	22175.8	316116	160385	245354	178931	36845.5	74777.2	65694.3	25970.3	277254	384936	177075	1.14013e+06	475908	1.04373e+06	485263	11003.2	4381.45	14842.9	4262.68
376035	Feature 376035						245		6.54482	1428.11	5.80046	1428.11	5.80046	1428.11	5.80046	1428.11	5.80046	6.45e-14	4.65e-14	2580.79	899.822	97.5596	44.0516	3772.72		282.296	366.977	128.202	1068.26	19.3182	451.341	2805.34	1746.15	2596.22	4802.55	5599.81	8720.76	8308.3	504.188	344.941		1764.2
378511	13-Docosenamide, (Z)-	C22H43NO	927	936	8225	112-84-5	215	2625	2.21693	1428.11	6.39051	1428.11	6.39051	1428.11	6.39051	1428.11	6.39051	6.45e-14	5.63e-14	1973.84	172.521	1753.37	3452.9			3852.44	3814.44	1958.37	917.08		2852.64		5349.81		3536.61	14687.1	5987.36	7974.71	3414.68	3125.95	4516.34	4364.41
380067	Feature 380067						243		4.56293	1428.11	6.65553	1428.11	6.65553	1428.11	6.65553	1428.11	6.65553	6.45e-14	1.35e-14	7520.06	3100.21	2421.44	867.089	1624.95	2805.89	5722.33	839.804	1407.73	1571.02	2314.46	2165.61	5099.4	5995.46	2540.64	9843.72	9730	8660.36	9926.63	934.753	1614.86	747.792	3314.28
381481	Heptaethylene glycol	C14H30O8	852	852	2758	5617-32-3	45	2364	2.71194	1435.11	0.215017	1435.11	0.215017	1435.11	0.215017	1435.11	0.215017	8.02e-14	2.61e-14	2.70243e+07	2.59994e+07	2.80386e+07	2.76166e+07	2.81544e+07	2.66241e+07	2.32187e+07	2.084e+07	1.86521e+07	2.43188e+07	1.69445e+07	2.28339e+07	2.59677e+07	2.65276e+07	2.64513e+07	2.81357e+07	2.45694e+07	3.53068e+07	3.52269e+07	2.35199e+07	2.18054e+07	2.39648e+07	2.67046e+07
249469	Feature 249469						244		16.7643	1435.11	5.51544	1435.11	5.51544	1435.11	5.51544	1435.11	5.51544	8.02e-14	3.26e-14	2502.64	1878.7	4263.03	1960.31	9651.79	5437.98	7529.37	3855.21	2093.25	2126.3	2148.12	1749.92	7315.15	11989.2	6945.36	32873.3	16219.4	34574.1	17106.8	633.101	358.631	2395.31	1055.25
378758	Feature 378758						408		5.96237	1435.11	5.98548	1435.11	5.98548	1435.11	5.98548	1435.11	5.98548	8.02e-14	6.01e-14	554.859	2218.96	2375.19	1096.2	748.894	1124.92	674.525	1471.31	241.287	615.897	173.62	967.912	1337.67	1327.27	2897.98	2659.23	10125.3	2899.54	6870.29	760.956	877.455	868.962	1671.74
372217	Feature 372217						168		4.04317	1442.12	5.56545	1442.12	5.56545	1442.12	5.56545	1442.12	5.56545	1.12e-13	0	169760	169968	184391	170157	144840	129455	176149	164528	89775.4	125249	73055.8	127134	103657	162897	131394	175870	175763	169093	168442	149553	150275	149444	173766
349731	13-Docosenamide, (Z)-	C22H43NO	843	891	8117	112-84-5	66	2625	2.58392	1442.12	6.2605	1442.12	6.2605	1442.12	6.2605	1442.12	6.2605	1.12e-13	7.18e-14	35526.1	7388.21	12758.4	11137.1	2729.12	8435.68	10368.9	13704.2	14188.4	13398.8	5760.63		32988.4	14004.6	10018.6	19052.6	23188.2	2965.09		24918.5	16223.1
333887	Feature 333887						408		12.0922	1442.12	6.47052	1442.12	6.47052	1442.12	6.47052	1442.12	6.47052	1.12e-13	6.95e-14	235.132	1835.58	3015.56	1068.15	1056.36	695.713	378.01	813.421	271.721	548.099	568.361	945.382	1578.61	2981.82	2290.49	3398.06	8161.31	3714.97	6506.54	282.241	687.582	488.78	449.787
380009	Feature 380009						103		3.10342	1449.12	0.0050004	1449.12	0.0050004	1449.12	0.0050004	1449.12	0.0050004	1.11e-13	8.78e-14	645771	717612	664798	571968	612500	745410	428034	374151	326221	471752	357298	336260	577425	577530	516716	506604	726095	805735	1.05002e+06	395519	356935	477238	618185
374984	Feature 374984						29		2.27051	1449.12	5.45544	1449.12	5.45544	1449.12	5.45544	1449.12	5.45544	1.11e-13	4.94e-14			96997.5	716826	990017	931643	581212	971567		1.52427e+06		1.29221e+06	1.63507e+06	1.29329e+06	1.39193e+06					979686	1.16251e+06	884105	3594.97
383263	Feature 383263						168		2.37338	1449.12	5.79046	1449.12	5.79046	1449.12	5.79046	1449.12	5.79046	1.11e-13	4.66e-14	49965.9	42053.2	57123.5	44218.6	49095.9	34473.5	46132.8	56895.3	23742.8	26601.2	12654.8	34536.6		45226.4	40969.6	54823.9	63224.8	51598	49343	38288.5	44545.8	40062.5	39187
349961	Feature 349961						168		2.98565	1456.12	5.70546	1456.12	5.70546	1456.12	5.70546	1456.12	5.70546	9.48e-14	3.15e-14	91374.1	84052.2	116604	90001.3	85664.1	66893.4	99070.5	95841.7	52715	65125.3	75996.8	71622.3	64636.6	78375.7	73922.5	98522.3	116666	107794	102279	87308.3	88773.7	81986.3	92095.6
382305	Feature 382305						117		3.71243	1463.12	0.595048	1463.12	0.595048	1463.12	0.595048	1463.12	0.595048	6.29e-14	9.44e-14	266649	301562	333503	300826	255631	216712	227702	223585	155198	215324	153792	254784	214790	241216	275954	256280	247910	333546	332208	211159	222306	237512	281226
213996	Methyl dehydroabietate	C21H30O2	843	877	9712	1235-74-1	155	2336	2.35438	1463.12	0.980078	1463.12	0.980078	1463.12	0.980078	1463.12	0.980078	6.29e-14	9.17e-14	130633	204736	222684	83975.9	42049.8	2811.75	33202.9	35591.9	517.084	1139.8	225301	84972.8	97991.9	63525.6	58969.9	196321	224335	280539	62006.6	8740.27	9637.63	9659.96	55590.9
324390	Methyl dehydroabietate	C21H30O2	798	860	9666	1235-74-1	197	2336	3.79555	1463.12	1.04008	1463.12	1.04008	1463.12	1.04008	1463.12	1.04008	6.29e-14	0	75123.4	107615	125330	44499.6	16212.9	5890.08	19679.1	11789.8	674.646	7004.18	90232.5	51639.6	53305.2	34438.9	33629.4	118384	136778	170613	40925	8894.05	8994.05	6856.54	20532.2
351085	Feature 351085						239		5.90836	1463.12	1.18509	1463.12	1.18509	1463.12	1.18509	1463.12	1.18509	6.29e-14	9.48e-14	133649	187860	213508	80025.2	38207	22378.6	39718.4	41641.7	11146.9	10461	81215	95234.6	118881	67433	65502.6	186415	315638	298200	81777.2	22617.8	17041.5	20539.6	34544.3
365351	Feature 365351						239		5.49525	1463.12	1.3101	1463.12	1.3101	1463.12	1.3101	1463.12	1.3101	6.29e-14	5.15e-14	63187.9	78851.2	93504.1	37662.1	20860.1	12190.6	23567.5	16318.4	8262.93	3436.07	47488.4	48702.6	52858.2	32968.3	36725.6	80594.4	155924	128374	32388.2	12066.1	11482.9	6145.33	19118.7
327988	Methyl dehydroabietate	C21H30O2	827	866	8829	1235-74-1	72	2336	2.46736	1470.12	0.810065	1470.12	0.810065	1470.12	0.810065	1470.12	0.810065	4.7e-14	6.94e-14	663322	1.08941e+06	830468	641100	756319	784049	518660	395270	601300	470045	570191	479660	596132	548863	624632	748972	668075	1.07303e+06	1.23153e+06	386445	339081	746226	882851
380801	Feature 380801						243		4.08147	1470.12	5.77046	1470.12	5.77046	1470.12	5.77046	1470.12	5.77046	4.7e-14	4.67e-14	3771.87	5217.92	7149.18	6452.97	15824.1	8253.8	14684.7	12713.4	26842.5	2139.81	5523.96	13280	12335.2	18366.2	4955.51	47440.8	32187.9	78566.2	22419.8	2193.64	5121.1	3262.65	2076.96
385593	Feature 385593						286		3.00989	1470.12	5.94548	1470.12	5.94548	1470.12	5.94548	1470.12	5.94548	4.7e-14	6.05e-14	165.994	4042.3	2616.7	2736.27	7338.68	359.788	685.401	2235.22	1598.45	1356.42	3939.56	1600.16	2559.64	1277.54	2747.75	3633.24	2222.77	5946.38		12919.8	3868.6		8491.97
381846	Feature 381846						117		4.52656	1477.12	0.550044	1477.12	0.550044	1477.12	0.550044	1477.12	0.550044	9.35e-14	2.04e-14	269641	327496	388985	339906	289287	288876	267370	267989	189386	223782	141547	251408	220644	296798	274140	307406	303092	389691	405754	252128	248470	275246	275527
364037	Feature 364037						149		2.75925	1484.12	5.63045	1484.12	5.63045	1484.12	5.63045	1484.12	5.63045	7.75e-14	0	8413.08							74644.1	8392.19		117419	553.249	12597.3	3143.77		4799.95	15267.8	5070.57	47608.5		15252.1	13091.4	1576.5
359133	Feature 359133						149		2.68493	1484.12	5.70046	1484.12	5.70046	1484.12	5.70046	1484.12	5.70046	7.75e-14	3.15e-14								39362.7	393.351		94560.6		17357.2			2551.12	12071.4		13854.8		5348.14	3478.03
383333	Feature 383333						149		2.23628	1484.12	5.81046	1484.12	5.81046	1484.12	5.81046	1484.12	5.81046	7.75e-14	6.19e-14								21054.1			79526.2		11212.4				17413.1				3343.85
376714	Feature 376714						243		6.41357	1484.12	6.45552	1484.12	6.45552	1484.12	6.45552	1484.12	6.45552	7.75e-14	4.18e-14	2881.92	1329.42	4766.79	1403.93	1843.19	3833.79	2954.38	4352.61	8968.09		2989.58	1299.71	1895.76	1530.63	1258.66	8253.85	11526.2	19339.8	7072.33	976.706	1099.83	575.242
191145	Heptaethylene glycol	C14H30O8	834	834	3081	5617-32-3	117	2364	4.29365	1498.12	0.150012	1498.12	0.150012	1498.12	0.150012	1498.12	0.150012	3.07e-14	1.87e-14	334158	465840	426803	374739	326129	342194	281398	274570	182124	285556	199860	284037	285902	331570	317296	347937	371026	436120	502513	292410	270852	302109	362446
201939	Hexaethylene glycol	C12H26O7	855	855	3231	2615-15-8	45	2080	3.08894	1498.12	0.24502	1498.12	0.24502	1498.12	0.24502	1498.12	0.24502	3.07e-14	9.17e-14	3.11894e+07	2.91165e+07	3.10599e+07	3.02321e+07	31751866	3.02807e+07	2.67099e+07	2.39695e+07	20517764	2.73462e+07	1.87576e+07	2.63157e+07	2.9362e+07	2.94893e+07	2.96357e+07	3.19069e+07	2.95586e+07	3.55806e+07	3.80898e+07	2.56022e+07	2.4824e+07	2.74194e+07	2.88359e+07
359115	Feature 359115						168		3.37746	1505.12	5.59545	1505.12	5.59545	1505.12	5.59545	1505.12	5.59545	0	0	182651	181251	177591	182576	180157	171486	215454	175715	102692	134238	100517	143975	178772	199240	168709	336662	257192	317064	256015	156732	164091	157511	187471
236526	Feature 236526						257		17.4368	1505.12	6.44052	1505.12	6.44052	1505.12	6.44052	1505.12	6.44052	0	6.98e-14	5452.72	6447.69	3095.93	3128.7	42903.6	22784.6	30528.3	21803.1	8922.73	10491.8	16903.5	5405.91	44907.4	44718.9	26230.1	152196	72073.1	152745	77431	2201.03	4163.37	3327.53	2014.44
237218	Feature 237218						257		17.3918	1505.12	6.61053	1505.12	6.61053	1505.12	6.61053	1505.12	6.61053	0	1.36e-14	2356.23	3260.44	2056.91		31861.5	14934.2	19428.9	14278.9	2966.58	8559.65	10458.7	826.023	31902.7	39279.4	17688.5	114842	55033.8	119967	58505.8	1180.52	1840.6		1914.2
219387	Feature 219387						103		4.23697	1512.12	0.0200016	1512.12	0.0200016	1512.12	0.0200016	1512.12	0.0200016	0	8.78e-14	549784	708656	693712	505615	581573	703795	539634	416511	362718	457707	320410	415718	544443	555667	537468	597615	697125	827915	950496	427792	419529	516604	593703
360272	Feature 360272						117		4.23933	1512.12	0.535043	1512.12	0.535043	1512.12	0.535043	1512.12	0.535043	0	6.3e-14	342970	447065	423653	332216	301699	294801	299907	268361	172664	256449	217932	300862	266773	293399	324312	311786	395735	401829	414681	265688	298016	285398	364688
150352	Feature 150352						237		10.7382	1512.12	0.780062	1512.12	0.780062	1512.12	0.780062	1512.12	0.780062	0	8.64e-14	35672.2	44888	55228.3	22064.8	12689.2	13782.3	11148.6	7836.2	2672.42	940.377	18969.1	24381.3	44504.9	32513.5	18935	66329.3	94955.4	96812.6	56912.1	2955.44	5696.23	7418.09	5427.67
353266	Feature 353266						257		10.2571	1512.12	1.35511	1512.12	1.35511	1512.12	1.35511	1512.12	1.35511	0	4.98e-14	1184.19	2356	311.377		6273.51	361.508	2656.03	3471.84	40.2957	3518.49	1891.34		5130.07	3479.4	8381.74	23387	13507.8	22968.3	18224.4	1232.07		2958.83	5337.59
333681	Feature 333681						91		9.48311	1512.12	4.80538	1512.12	4.80538	1512.12	4.80538	1512.12	4.80538	0	1.87e-14	352648	670900	323619	382621	82270.1	297175	187236	90817.6	60160.7	101532	111431	466380	916208	748457	440323	678395	1.01102e+06	954506	513686	52918.3	25309	90034.2	164587
335347	Feature 335347						91		8.87735	1512.12	4.88539	1512.12	4.88539	1512.12	4.88539	1512.12	4.88539	0	5.52e-14	272761	543214	239285	273582	57590.3	237694	128461	51831.3	24855.3	71178.7	88238.7	388786	739196	576086	357572	543092	788138	736916	398825	23606.3		44373	108056
337385	Feature 337385						134		11.7998	1512.12	4.91039	1512.12	4.91039	1512.12	4.91039	1512.12	4.91039	0	5.49e-14	55626.4	212553	36659.6			96111.2						189524	419457	210347	121750	281413	312688	329837	191322
349891	Feature 349891						134		10.701	1512.12	5.0454	1512.12	5.0454	1512.12	5.0454	1512.12	5.0454	0	8.91e-14	8303.65	121582				34873.4						100794	275317	113082	72422.7	200654	199707	210203	109406
96891	Feature 96891						257		15.3305	1512.12	5.74046	1512.12	5.74046	1512.12	5.74046	1512.12	5.74046	0	4.7e-14	195790	343034	58613.7	182380	2.62447e+06	1.50449e+06	2.08083e+06	1.52059e+06	274416	596815	556236	177900	2.48999e+06	3.3258e+06	1.65842e+06	1.00805e+07	4.15506e+06	8.99678e+06	4.36623e+06	97334.8	53275.7	65389.1	27423.5
229584	Feature 229584						149		2.73058	1512.12	5.82047	1512.12	5.82047	1512.12	5.82047	1512.12	5.82047	0	6.18e-14	516.454							234811	7064.31		7038.31			8098.66		16310.6	3288.48	22912.3	85794.8
288999	Feature 288999						149		2.89317	1512.12	5.95048	1512.12	5.95048	1512.12	5.95048	1512.12	5.95048	0	6.04e-14			9492.95				6200.7	68395.2	16673.8	11006.4	9807.39	2773.78	3092.55					2271.8	48684.8		6451.4		5778.64
291775	Feature 291775						257		14.641	1512.12	6.01548	1512.12	6.01548	1512.12	6.01548	1512.12	6.01548	0	5.98e-14	11023.5	20837.1	4887.7	11413.9	139995	114757	110012	86306	20050.8	30104.7	46402.9	12788.9	137918	165179	79280	571422	256260	540977	256481	2834.03	5235.46	5612.45	6095.72
297385	1,8-Diazacyclotetradecane-2,7-dione	C12H22N2O2	707	751	5512	4266-66-4	44		3.55039	1512.12	6.13049	1512.12	6.13049	1512.12	6.13049	1512.12	6.13049	0	1.03e-13	956647	2.38153e+06	1.07717e+06	940063	773996	775359	484207	680618	316485	287603	411651	217672	334819	352623	629096	1.03602e+06	976322	1.17084e+06	1.35944e+06	320825	307580	565500	793793
199222	Feature 199222						43		3.34262	1512.12	6.18549	1512.12	6.18549	1512.12	6.18549	1512.12	6.18549	0	1.16e-13	901407	1.89903e+06	951590	728442	485309	1.00953e+06	491113	424302	301943	175964	326593	253820	559913	549410	289928	713330	929328	1.14223e+06	1.3401e+06	284068	431995	491860	530484
210084	Feature 210084						257		16.7187	1512.12	6.32051	1512.12	6.32051	1512.12	6.32051	1512.12	6.32051	0	5.69e-14	5508.88	5547.13	4197.48	2727.44	56926.7	53173.3	43389.6	32398.3	9106.93	15837.7	18918.1	6478.22	61167	56782.3	32602.7	199700	94438.6	196278	92970.9	1847.28	3369.98	2131.74	5877.26
274826	Feature 274826						257		15.4672	1512.12	6.54052	1512.12	6.54052	1512.12	6.54052	1512.12	6.54052	0	4.12e-14	3712.95	5814.75	2357.83		34117.5	19841	20053	17681.3	4130.99	8371.28	11789.6	2642.58	37798.5	44446.8	22701.7	131982	63492.6	136542	68058.1	8.2698	3287.89
354160	Feature 354160						258		10.1513	1512.12	6.72054	1512.12	6.72054	1512.12	6.72054	1512.12	6.72054	0	0	644.256			3433.51	2672.69	1593.96	5344.33	2429.3		1118.3		1377.5	12747.6	4924.1	3002.53	22839.8	7417.63	19918.1	9563.64	463.647			639.537
195051	Feature 195051						257		19.9431	1512.12	6.78554	1512.12	6.78554	1512.12	6.78554	1512.12	6.78554	0	3.97e-14	3463.62	5237.86		1436.82	25419.3	21079.7	16679	13043.2	1473.42	6106.41	8651.97	2019.91	26611.9	29588.1	17589.2	87652.4	43446.9	98368.8	47160.5	4349.43	513.703	525.963
186483	o-Xylene	C8H10	908	947	3786	95-47-6	91	887	2.9066	7.00056	4.02032	7.00056	4.02032	7.00056	4.02032	7.00056	4.02032	6.42e-14	4.47e-14	123.399		5463.11	5053.91	2.8456e+06	609561	3.30569e+06	4.12376e+06	296279	1.57317e+06	1.30494e+06	6850.86	6441.74	5508.57	6888.77	10552.5	11856.7		21292.6	538362	1.14444e+07	626034	2.26463e+06
354694	Decane, 2,2,6-trimethyl-	C13H28	815	815	1813	62237-97-2	56		3.28803	231.018	0.510041	231.018	0.510041	231.018	0.510041	231.018	0.510041	1.25e-14	2.2e-14		5606.33	2186.43		36850.5	39015.9		33575.6	6694.7	573349	3.15431e+06	8532.95		1196.98	3734.35		2460.27	767.507	2150.54	1.07961e+06	13073.1	28736.4	327802
376960	Cyclohexasiloxane, dodecamethyl-	C12H36O6Si6	896	938	9827	540-97-6	85	1335	3.61691	371.03	1.67513	371.03	1.67513	371.03	1.67513	371.03	1.67513	7.75e-14	1.34e-14	1711.97	13756.5	11753	2167.08								6792.33	79.4495	4807.47			10629	8293.88				345512
380762	Feature 380762						165		3.30602	378.03	1.76514	378.03	1.76514	378.03	1.76514	378.03	1.76514	0	3.82e-14	6043.02	4551.85	5446.85	3774.7	17769.8		12759.6	13078.4	9347.51	12489.9	78199.1	7984.67		336.886	1391.61	1888.57	1823.79	5164.11	5271.12	190169	9004.51	108962	11893.8
66537	Methane, tribromo-	CHBr3	950	950	9739	75-25-2	173	892	23.1059	483.039	2.96024	483.039	2.96024	483.039	2.96024	483.039	2.96024	1.19e-14	4.56e-14	9537.63	972.722	6381.89	361.234	1.09349e+06	24497	6.07135e+06	3.70354e+06	9.83696e+06	6.99554e+06	974228	1295.5	3844.84	466.19	2737.05	4535.44	1563.15	1654.03	2462.02	125694	1.19766e+07	9.17987e+06	1.31918e+07
144470	Hexacosylamine, N,N-dimethyl-	C28H59N	847	867	3106		58	2915	3.28089	791.063	4.24534	791.063	4.24534	791.063	4.24534	791.063	4.24534	8.73e-14	8.47e-14	15856.7	14916	106721	20973.7	476675	1.76689e+06	688356	679872	199796	351867	2.68595e+06	349454	94094.2	59289.6	139483	32315.3	3.07367e+07	101105	91756.5	1.05228e+06	473870	733213	564921
372884	3,5-Heptadienal, 2-ethylidene-6-methyl-	C10H14O	725	798	1531	99172-18-6	95	1395	7.19555	812.065	3.90531	812.065	3.90531	812.065	3.90531	812.065	3.90531	1.42e-14	8.06e-14	6686.55	6082.4	9867.3	7324.74	173207	599721	319649	326629	74655.7	99965.4	70987.9	62254.3		15578.5	3149.68	8171.32	14846.8	8541.88	8963.02	121022	176735	278471	170701
