# Supplementary material for: Bioindicator “fingerprints” of methane-emitting thermokarst features in Alaskan soils
Source: Front Microbiol. 2025 Feb 21;15:1462941. doi: 10.3389/fmicb.2024.1462941 (PMC11885255; doi:10.3389/fmicb.2024.1462941)
Supplement: Supplementary file 2 [file Data_Sheet_2.xlsx]

## Sheet: Sheet1
Accession	Sample Name	SPUID	Organism	Tax ID	BioProject
SAMN46782603	16313R11	16313R11	permafrost metagenome	1082480	PRJNA1216023
SAMN46782604	16313R21	16313R21	permafrost metagenome	1082480	PRJNA1216023
SAMN46782605	16313R12	16313R12	permafrost metagenome	1082480	PRJNA1216023
SAMN46782606	16313R22	16313R22	permafrost metagenome	1082480	PRJNA1216023
SAMN46782607	16313R13	16313R13	permafrost metagenome	1082480	PRJNA1216023
SAMN46782608	16313R23	16313R23	permafrost metagenome	1082480	PRJNA1216023
SAMN46782609	16313R14	16313R14	permafrost metagenome	1082480	PRJNA1216023
SAMN46782610	16313R24	16313R24	permafrost metagenome	1082480	PRJNA1216023
SAMN46782611	16313R15	16313R15	permafrost metagenome	1082480	PRJNA1216023
SAMN46782612	16313R25	16313R25	permafrost metagenome	1082480	PRJNA1216023
SAMN46782613	16313R16	16313R16	permafrost metagenome	1082480	PRJNA1216023
SAMN46782614	16313R26	16313R26	permafrost metagenome	1082480	PRJNA1216023
SAMN46782615	16313R17	16313R17	permafrost metagenome	1082480	PRJNA1216023
SAMN46782616	16313R27	16313R27	permafrost metagenome	1082480	PRJNA1216023
SAMN46782617	16313R18	16313R18	permafrost metagenome	1082480	PRJNA1216023
SAMN46782618	16313R28	16313R28	permafrost metagenome	1082480	PRJNA1216023
SAMN46784346	zr130391R1	zr130391R1	permafrost metagenome	1082480	PRJNA1216023
SAMN46784347	zr130391R2	zr130391R2	permafrost metagenome	1082480	PRJNA1216023
SAMN46784348	zr130392R1	zr130392R1	permafrost metagenome	1082480	PRJNA1216023
SAMN46784349	zr130392R2	zr130392R2	permafrost metagenome	1082480	PRJNA1216023
SAMN46784350	zr130393R1	zr130393R1	permafrost metagenome	1082480	PRJNA1216023
SAMN46784351	zr130393R2	zr130393R2	permafrost metagenome	1082480	PRJNA1216023
SAMN46784352	zr130394R1	zr130394R1	permafrost metagenome	1082480	PRJNA1216023
SAMN46784353	zr130394R2	zr130394R2	permafrost metagenome	1082480	PRJNA1216023
SAMN46784354	zr130395R1	zr130395R1	permafrost metagenome	1082480	PRJNA1216023
SAMN46784355	zr130395R2	zr130395R2	permafrost metagenome	1082480	PRJNA1216023
SAMN46784356	zr130396R1	zr130396R1	permafrost metagenome	1082480	PRJNA1216023
SAMN46784357	zr130396R2	zr130396R2	permafrost metagenome	1082480	PRJNA1216023
